# Supplementary material for: RNA-Seq analysis reveals new evidence for inflammation-related changes in aged kidney
Source: Oncotarget. 2016 May 3;7(21):30037–48. doi: 10.18632/oncotarget.9152 (PMC5058662; doi:10.18632/oncotarget.9152)
Supplement: Supplementary file 2 [file oncotarget-07-30037-s002.xls]

## Sheet: Real-time PCR
Table S1. The primer sequences of real-time PCR
Genes	Condition	RNA-Seq Fold change	qPCR Fold change	Description	KEGG pathway	Strand	Left primer	Right primer
ALOX15B	up	14.3423	2.41779	arachidonate 15-lipoxygenase, type B	KEGG ARACHIDONIC ACID METABOLISM	-	CGAATACACAAGGCACCCC	GTACGGTGGTGGTCTTGCC
ALOX5	up	6.28874	5.18078	arachidonate 5-lipoxygenase	KEGG ARACHIDONIC ACID METABOLISM	-	GAAGCGCAAATACTGGCTCC	TTTCCAGTTCTTTCCGCCTG
CCL21	up	10.0099	3.76262	chemokine (C-C motif) ligand 21	KEGG CYTOKINE CYTOKINE RECEPTOR INTERACTION|KEGG CHEMOKINE SIGNALING PATHWAY	-	AGTCTGGGAAGAAAGGAAGGG	GCATGAGGTGACTGCTCTGG
CXCL2	up	7.53162	1.30835	chemokine (C-X-C motif) ligand 2	KEGG CYTOKINE CYTOKINE RECEPTOR INTERACTION|KEGG CHEMOKINE SIGNALING PATHWAY|KEGG NOD LIKE RECEPTOR SIGNALING PATHWAY	-	TCATGAAGTTTGTCTCAACCCTG	TAAACTCTCGGACAGCGAGG
CXCL5	up	47.606	4.05191	chemokine (C-X-C motif) ligand 5	KEGG CYTOKINE CYTOKINE RECEPTOR INTERACTION|KEGG CHEMOKINE SIGNALING PATHWAY	-	CTTGACCCAGAAGCTCCGTT	AGGGAGTTCATAAAGAAAAACCG
FYB	up	2.77793	4.16611	FYN binding protein (FYB-120/130)		+	ACCCAACGTTGACCTGACC	GGTCAAGGGGAGGCTTAATG
GPX2	up	2.64821	6.2149	glutathione peroxidase 2	KEGG ARACHIDONIC ACID METABOLISM	-	CTTGCAACCAGTTCGGACAT	GAGGGAGAATGGGTCGTCAT
IL19	up	78.8533	12.8671	interleukin 19	KEGG CYTOKINE CYTOKINE RECEPTOR INTERACTION|KEGG JAK STAT SIGNALING PATHWAY	-	ACCTTCAAAAATGTCACCATCC	TCCAGAGTTTTCTGCATGTGG
IL1R2	up	17.0006	1.33636	interleukin 1 receptor, type II	KEGG CYTOKINE CYTOKINE RECEPTOR INTERACTION|KEGG HEMATOPOIETIC CELL LINEAGE|KEGG MAPK SIGNALING PATHWAY	+	TGATACGCTCTGGGTTCTGC	CTTTCAGGTCAGGGCACACA
PTGIS	up	3.26755	6.24018	prostaglandin I2 (prostacyclin) synthase	KEGG ARACHIDONIC ACID METABOLISM	-	TGGCCGTGTTATTACTGTTGC	GAAATTTGGAAGCTGCAGATCA
SIGLEC10	up	13.7443	1.23566	sialic acid binding Ig-like lectin 10		-	GCTACCCTGAGCTGGGTTCT	GTCACTCTCAGGTCCTCTGGT
TLR7	up	3.48196	4.13301	toll-like receptor 7	KEGG TOLL LIKE RECEPTOR SIGNALING PATHWAY	+	TCAAATTTGGAAACCCCAAG	CAAACTGGAATCAAGAAGTTTGG
TNFSF11	up	13.3047	1.14803	tumor necrosis factor (ligand) superfamily, member 11	KEGG CYTOKINE CYTOKINE RECEPTOR INTERACTION	-	GACTGGGTCAGGTGGTCTGC	GGCTTGTTTCATTCTCCTGC
TNFSF8	up	19.725	3.6273	tumor necrosis factor (ligand) superfamily, member 8	KEGG CYTOKINE CYTOKINE RECEPTOR INTERACTION	-	TTCCCCTGACCCAGCCAT	TAAGGGGGACCGACTCAGTT
AFMID	down	-2.03533	0.872067	arylformamidase	KEGG GLYOXYLATE AND DICARBOXYLATE METABOLISM|KEGG TRYPTOPHAN METABOLISM	+	TGAGAGAAACAGTCCGCAGC	TGATGTCAAAGTGATCCACACC
ALDH1B1	down	-2.42469	0.495751	aldehyde dehydrogenase 1 family, member B1	KEGG BETA ALANINE METABOLISM|KEGG TRYPTOPHAN METABOLISM|KEGG PYRUVATE METABOLISM|KEGG LIMONENE AND PINENE DEGRADATION|KEGG ASCORBATE AND ALDARATE METABOLISM|KEGG HISTIDINE METABOLISM|KEGG PROPANOATE METABOLISM|KEGG BUTANOATE METABOLISM|KEGG FATTY ACID METABOLISM|KEGG VALINE LEUCINE AND ISOLEUCINE DEGRADATION|KEGG LYSINE DEGRADATION	+	TTTGAGCCTGAGCGCGAC	CATGCCACTCGTTGTTGATG
CNDP1	down	-2.66702	0.495185	carnosine dipeptidase 1 (metallopeptidase M20 family)	KEGG BETA ALANINE METABOLISM|KEGG HISTIDINE METABOLISM	-	GGAGCGCGGAATGTTATCTC	CCAGGTTCCGGAGTTTGTCT
EHHADH	down	-2.09047	0.653811	enoyl-Coenzyme A, hydratase/3-hydroxyacyl Coenzyme A dehydrogenase	KEGG BETA ALANINE METABOLISM|KEGG TRYPTOPHAN METABOLISM|KEGG LIMONENE AND PINENE DEGRADATION|KEGG PROPANOATE METABOLISM|KEGG BUTANOATE METABOLISM|KEGG FATTY ACID METABOLISM|KEGG VALINE LEUCINE AND ISOLEUCINE DEGRADATION|KEGG LYSINE DEGRADATION|KEGG PEROXISOME	+	CAGAGATACCAGAAGCCGGTG	TCAAGAGCAACAGGAACTCCA
GRHPR	down	-2.06859	0.587077	glyoxylate reductase/hydroxypyruvate reductase	KEGG GLYOXYLATE AND DICARBOXYLATE METABOLISM|KEGG PYRUVATE METABOLISM	+	TGCTCGACGACTGAAACCAT	TCATCTTCTGGAAGAAGTCCTTG
GSTA2	down	-2.15865	0.540942	glutathione S-transferase A2	KEGG METABOLISM OF XENOBIOTICS BY CYTOCHROME P450|KEGG DRUG METABOLISM CYTOCHROME P450|KEGG GLUTATHIONE METABOLISM	-	TCCCCCAGACCAAAGAGAAG	GGAAAGGGGTCAGAAGGCT
GSTP1	down	-2.5949	0.62773	glutathione S-transferase pi 1	KEGG METABOLISM OF XENOBIOTICS BY CYTOCHROME P450|KEGG DRUG METABOLISM CYTOCHROME P450|KEGG GLUTATHIONE METABOLISM|KEGG PROSTATE CANCER	-	GGCTTTATGGGAAAGACCAGA	AATGAAAGCTTTGCCTCCCT
MDH2	down	-2.03376	0.718226	malate dehydrogenase 2, NAD (mitochondrial)	KEGG GLYOXYLATE AND DICARBOXYLATE METABOLISM|KEGG PYRUVATE METABOLISM	-	GAATGACACGAGATGACCTGTTC	GTCAAGGGTTGTCACACCGA
UGT2B15	down	-2.19317	0.650322	UDP glucuronosyltransferase 2 family, polypeptide B15	KEGG METABOLISM OF XENOBIOTICS BY CYTOCHROME P450|KEGG DRUG METABOLISM CYTOCHROME P450|KEGG ASCORBATE AND ALDARATE METABOLISM|KEGG PENTOSE AND GLUCURONATE INTERCONVERSIONS|KEGG RETINOL METABOLISM	+	GCTGGCCAAATGACATTCATAG	TGGGGAAACTCCAAATCCC
