# Supplementary material for: RNA-Seq analysis reveals new evidence for inflammation-related changes in aged kidney
Source: Oncotarget. 2016 May 3;7(21):30037–48. doi: 10.18632/oncotarget.9152 (PMC5058662; doi:10.18632/oncotarget.9152)
Supplement: Supplementary file 3 [file oncotarget-07-30037-s003.xls]

## Sheet: Up-regulated genes by aging
Table S2. The significantly changed genes during aging process
Symbol	Test ID	Condition	Strand	Chromosome position	Description	Log(fold change)	Fold change	Gene ontology	KEGG pathway
A2M	XLOC_032120	up	+	chr4:221393232-221442945	alpha-2-macroglobulin	6.81025	112.225	GO:0001869|GO:0004866|GO:0004867|GO:0005102|GO:0005615|GO:0006953|GO:0006954|GO:0007584|GO:0009611|GO:0010037|GO:0010951|GO:0019838|GO:0019899|GO:0019959|GO:0019966|GO:0030414|GO:0042221|GO:0043120|GO:0048863|GO:0051384|GO:0070062	KEGG COMPLEMENT AND COAGULATION CASCADES
ABCA8A	XLOC_008710	up	-	chr10:98033516-98176991	ATP-binding cassette, subfamily A (ABC1), member 8a	1.73366	3.3257	GO:0003674|GO:0005524|GO:0005575|GO:0008150|GO:0016887
ABCA9	XLOC_008710	up	-	chr10:98033516-98176991	ATP-binding cassette, subfamily A (ABC1), member 9	1.73366	3.3257	GO:0003674|GO:0005524|GO:0005575|GO:0005739|GO:0008150|GO:0016887
ABCB1B	XLOC_032433	up	-	chr4:22160832-22244842	ATP-binding cassette, subfamily B (MDR/TAP), member 1B	2.38333	5.2174	GO:0000139|GO:0001666|GO:0005215|GO:0005515|GO:0005524|GO:0005739|GO:0006810|GO:0006855|GO:0007595|GO:0008559|GO:0010212|GO:0014045|GO:0014070|GO:0015238|GO:0015893|GO:0016020|GO:0016021|GO:0016324|GO:0042493|GO:0042626|GO:0046581|GO:0046685|GO:0048545|GO:0071356
ABP1	XLOC_031663	up	+	chr4:143183685-143203221	amiloride binding protein 1 (amine oxidase, copper-containing)	6.58099	95.736	GO:0004872|GO:0005261|GO:0005507|GO:0005509|GO:0005615|GO:0005886|GO:0005923|GO:0008131|GO:0008144|GO:0008150|GO:0008201|GO:0008270|GO:0009308|GO:0032403|GO:0035874|GO:0042493|GO:0042803|GO:0046677|GO:0048038|GO:0052597|GO:0052598|GO:0052599|GO:0052600|GO:0055114|GO:0071280|GO:0071420|GO:0097185	KEGG TRYPTOPHAN METABOLISM
ACAP1	XLOC_008186	up	-	chr10:56237418-56251565	ArfGAP with coiled-coil, ankyrin repeat and PH domains 1	1.60688	3.04592	GO:0005543|GO:0008060|GO:0008270|GO:0032312	KEGG ENDOCYTOSIS
ACTN1	XLOC_038288	up	-	chr6:116055558-116149695	actinin, alpha 1	1.02898	2.04058	GO:0001725|GO:0001726|GO:0005178|GO:0005509|GO:0005515|GO:0005634|GO:0005737|GO:0005829|GO:0005856|GO:0005886|GO:0005916|GO:0005925|GO:0017166|GO:0019904|GO:0030018|GO:0030864|GO:0042995|GO:0043197|GO:0044325|GO:0048041|GO:0051015|GO:0051017|GO:0051271|GO:0051764|GO:0070062	KEGG FOCAL ADHESION|KEGG LEUKOCYTE TRANSENDOTHELIAL MIGRATION|KEGG SYSTEMIC LUPUS ERYTHEMATOSUS|KEGG ARRHYTHMOGENIC RIGHT VENTRICULAR CARDIOMYOPATHY ARVC|KEGG REGULATION OF ACTIN CYTOSKELETON
ADAM23	XLOC_045981	up	-	chr9:72279831-72437714	ADAM metallopeptidase domain 23	1.92338	3.79311	GO:0004222|GO:0006508|GO:0008270
ADAMTS1	XLOC_010182	up	-	chr11:28966005-28974872	ADAM metallopeptidase with thrombospondin type 1 motif, 1	1.97314	3.92622	GO:0001542|GO:0001822|GO:0004222|GO:0005578|GO:0005604|GO:0006508|GO:0007229|GO:0008152|GO:0008201|GO:0008270|GO:0031012|GO:0031410|GO:0060347
ADAMTS4	XLOC_012531	up	+	chr13:94249861-94259351	ADAM metallopeptidase with thrombospondin type 1 motif, 4	1.5034	2.8351	GO:0002020|GO:0004222|GO:0005578|GO:0005615|GO:0006508|GO:0006516|GO:0008237|GO:0008270
ADORA3	XLOC_023495	up	+	chr2:227743628-227821635	adenosine A3 receptor	2.52781	5.76696	GO:0001609|GO:0001973|GO:0002553|GO:0002687|GO:0005886|GO:0005887|GO:0007186|GO:0014061|GO:0014068|GO:0016021|GO:0042734|GO:0043306|GO:0050729|GO:0050850|GO:0070257	KEGG NEUROACTIVE LIGAND RECEPTOR INTERACTION
ADRA1D	XLOC_029876	up	-	chr3:130621198-130637729	adrenoceptor alpha 1D	3.15876	8.93062	GO:0001986|GO:0001994|GO:0004937|GO:0005829|GO:0005886|GO:0007568|GO:0016021|GO:0045907|GO:0060073|GO:0071875	KEGG NEUROACTIVE LIGAND RECEPTOR INTERACTION
AHNAK2	XLOC_038482	up	-	chr6:146341100-146383171	AHNAK nucleoprotein 2	1.57578	2.98097
AKR1C14	XLOC_019507	up	-	chr17:71510872-71530255	aldo-keto reductase family 1, member C14	1.41593	2.66832	GO:0005737|GO:0008202|GO:0016229|GO:0021766|GO:0047023|GO:0047026|GO:0055114
ALDH1A2	XLOC_043886	up	-	chr8:75363284-75442554	aldehyde dehydrogenase 1 family, member A2	1.57212	2.97341	GO:0001568|GO:0001758|GO:0001822|GO:0001889|GO:0001936|GO:0002138|GO:0003007|GO:0004028|GO:0005634|GO:0005737|GO:0005829|GO:0007494|GO:0008284|GO:0008285|GO:0009855|GO:0009952|GO:0009954|GO:0010628|GO:0014032|GO:0016331|GO:0016918|GO:0021915|GO:0021983|GO:0030182|GO:0030324|GO:0030326|GO:0030900|GO:0030902|GO:0031016|GO:0031076|GO:0032355|GO:0033189|GO:0034097|GO:0035115|GO:0035799|GO:0042572|GO:…
ALOX15B	XLOC_008158	up	-	chr10:55514901-55526617	arachidonate 15-lipoxygenase, type B	3.8422	14.3423	GO:0005506|GO:0005622|GO:0005737|GO:0006691|GO:0008285|GO:0016165|GO:0019370|GO:0045786|GO:0045926|GO:0050473	KEGG ARACHIDONIC ACID METABOLISM
ALOX5	XLOC_033094	up	-	chr4:214345974-214393320	arachidonate 5-lipoxygenase	2.65277	6.28874	GO:0002526|GO:0002540|GO:0004051|GO:0005506|GO:0005515|GO:0005634|GO:0005635|GO:0005641|GO:0005737|GO:0005829|GO:0006691|GO:0006954|GO:0007584|GO:0016165|GO:0016363|GO:0019233|GO:0019369|GO:0019370|GO:0019372|GO:0030425|GO:0031965|GO:0042383|GO:0045907|GO:0055093	KEGG ARACHIDONIC ACID METABOLISM
AMICA1	XLOC_042775	up	+	chr8:48005706-48036501	adhesion molecule, interacts with CXADR antigen 1	1.98802	3.96692	GO:0005923|GO:0007157|GO:0030593|GO:0050839|GO:0070633
ANGPTL4	XLOC_040714	up	-	chr7:18805413-18811643	angiopoietin-like 4	1.51262	2.85328	GO:0001525|GO:0001666|GO:0004857|GO:0005576|GO:0005578|GO:0005615|GO:0019216|GO:0030154|GO:0043066|GO:0043086|GO:0051005|GO:0051259|GO:0051260|GO:0070328
ANKRD22	XLOC_004546	up	-	chr1:259653750-259685091	ankyrin repeat domain 22	3.02587	8.14475
ANLN	XLOC_018956	up	+	chr17:68285232-68297703	anillin, actin binding protein	1.84776	3.59941	GO:0000910|GO:0003779|GO:0005543|GO:0005826|GO:0015629
ANXA1	XLOC_004475	up	-	chr1:245192874-245208894	annexin A1	1.19094	2.28301	GO:0001533|GO:0001780|GO:0002674|GO:0003697|GO:0003727|GO:0005198|GO:0005509|GO:0005543|GO:0005544|GO:0005615|GO:0005634|GO:0005737|GO:0005886|GO:0005929|GO:0007049|GO:0007165|GO:0007166|GO:0009725|GO:0010165|GO:0014070|GO:0016323|GO:0018149|GO:0019834|GO:0030073|GO:0030216|GO:0030674|GO:0031018|GO:0031340|GO:0031394|GO:0031960|GO:0031966|GO:0032355|GO:0033031|GO:0042063|GO:0042127|GO:0042383|GO:…
ANXA2	XLOC_042995	up	+	chr8:80014359-80050855	annexin A2	1.11263	2.16239	GO:0001525|GO:0001726|GO:0001934|GO:0004859|GO:0005509|GO:0005544|GO:0005546|GO:0005604|GO:0005737|GO:0005769|GO:0005811|GO:0005886|GO:0005938|GO:0007589|GO:0017137|GO:0019897|GO:0030199|GO:0030496|GO:0031340|GO:0031982|GO:0035749|GO:0042383|GO:0042470|GO:0042730|GO:0043220|GO:0043234|GO:0044354|GO:0048146|GO:0048471|GO:0051015|GO:0051099|GO:0051917|GO:0070062|GO:0071229|GO:0072661
ANXA3	XLOC_014435	up	-	chr14:14315531-14368110	annexin A3	1.0842	2.1202	GO:0004859|GO:0005509|GO:0005544|GO:0005737|GO:0005886|GO:0006909|GO:0010595|GO:0016020|GO:0019834|GO:0021766|GO:0030424|GO:0030425|GO:0030670|GO:0031100|GO:0042581|GO:0042742|GO:0043025|GO:0043312|GO:0045766|GO:0051054|GO:0051091|GO:0051384|GO:0070848
AP1S2	XLOC_047832	up	-	chrX:32691540-32717097	adaptor-related protein complex 1, sigma 2 subunit	1.31083	2.48084	GO:0003674|GO:0005575|GO:0006886|GO:0008150|GO:0008565|GO:0016192|GO:0030117
ARHGAP30	XLOC_012537	up	+	chr13:94402399-94424277	Rho GTPase activating protein 30	1.86127	3.63327	GO:0005622|GO:0007165
ARHGAP40	XLOC_030078	up	-	chr3:160564830-160610232	Rho GTPase activating protein 40	3.32089	9.99281	GO:0005622|GO:0007165
ARNTL2	XLOC_032310	up	+	chr4:245261268-245311489	aryl hydrocarbon receptor nuclear translocator-like 2	6.48367	89.491	GO:0000982|GO:0003674|GO:0003700|GO:0005575|GO:0005634|GO:0006357|GO:0007623|GO:0045944
ART4	XLOC_033294	up	-	chr4:235084727-235098651	ADP-ribosyltransferase 4 (Dombrock blood group)	2.32636	5.01538	GO:0003956|GO:0006471
ASF1B	XLOC_021437	up	+	chr19:36055966-36070506	ASF1 anti-silencing function 1 homolog B (S. cerevisiae)	1.88658	3.69758	GO:0000785|GO:0005634|GO:0006334|GO:0042393
ATF3	XLOC_013217	up	-	chr13:114411693-114468320	activating transcription factor 3	1.82058	3.53223	GO:0001709|GO:0003677|GO:0003700|GO:0005634|GO:0005730|GO:0006094|GO:0006351|GO:0006950|GO:0008284|GO:0035914|GO:0042802|GO:0043565|GO:0045892
ATP12A	XLOC_015798	up	+	chr15:40419505-40444363	ATPase, H+/K+ transporting, nongastric, alpha polypeptide	2.34344	5.07511	GO:0005524|GO:0006754|GO:0006813|GO:0006885|GO:0008900|GO:0010038|GO:0014070|GO:0015077|GO:0016021|GO:0016323|GO:0016324|GO:0019829|GO:0030001|GO:0046872|GO:0055075
ATP8B4	XLOC_029818	up	-	chr3:125118653-125496730	ATPase, class I, type 8B, member 4	1.97333	3.92673
AXL	XLOC_003063	up	-	chr1:83810654-83840613	Axl receptor tyrosine kinase	1.65137	3.14132	GO:0000166|GO:0001764|GO:0001779|GO:0001786|GO:0001961|GO:0001974|GO:0004672|GO:0004713|GO:0004714|GO:0005524|GO:0005615|GO:0005886|GO:0006468|GO:0006909|GO:0006954|GO:0007165|GO:0007167|GO:0007283|GO:0008283|GO:0009986|GO:0016020|GO:0016021|GO:0016301|GO:0016310|GO:0016477|GO:0016740|GO:0016772|GO:0019838|GO:0021885|GO:0030154|GO:0030168|GO:0031100|GO:0031668|GO:0032036|GO:0032689|GO:0032720|GO:…
B3GNT5	XLOC_010523	up	-	chr11:87978736-87990865	UDP-GlcNAc:betaGal beta-1,3-N-acetylglucosaminyltransferase 5	4.49065	22.4812	GO:0000139|GO:0005622|GO:0006486|GO:0007417|GO:0008152|GO:0008378|GO:0008457|GO:0008917|GO:0016021|GO:0047256
B4GALNT4	XLOC_001842	up	+	chr1:220789703-220801422	beta-1,4-N-acetyl-galactosaminyl transferase 4	2.63534	6.21322	GO:0008376|GO:0032580
BATF	XLOC_037549	up	+	chr6:118868533-118890817	basic leucine zipper transcription factor, ATF-like	2.5306	5.77812	GO:0001816|GO:0002320|GO:0003674|GO:0003700|GO:0005575|GO:0005634|GO:0005737|GO:0006351|GO:0006974|GO:0008150|GO:0030330|GO:0042832|GO:0043011|GO:0043565|GO:0045064|GO:0045190|GO:0060218|GO:0072539|GO:0072540
BCAT1	XLOC_033332	up	-	chr4:243463298-243491574	branched chain amino acid transaminase 1, cytosolic	3.76698	13.6136	GO:0004084|GO:0005737|GO:0005739|GO:0005829|GO:0008150|GO:0009082|GO:0009083|GO:0042802|GO:0052654|GO:0052655|GO:0052656
BCAT1	XLOC_033332	up	-	chr4:243444838-243460481	branched chain amino acid transaminase 1, cytosolic	3.30305	9.87	GO:0004084|GO:0005737|GO:0005739|GO:0005829|GO:0008150|GO:0009082|GO:0009083|GO:0042802|GO:0052654|GO:0052655|GO:0052656
BCL11A	XLOC_014302	up	+	chr14:108548256-108633151	B-cell CLL/lymphoma 11A (zinc finger protein)	3.93839	15.3311	GO:0003676|GO:0003714|GO:0005634|GO:0008270|GO:0010629|GO:0010976|GO:0010977|GO:0016604|GO:0016925|GO:0030183|GO:0030217|GO:0046982|GO:0048671|GO:0048672|GO:0050773|GO:2000171
BCL2A1D	XLOC_043068	up	+	chr8:96059039-96067299	B-cell leukemia/lymphoma 2 related protein A1d	1.83272	3.56208
BDNF	XLOC_028336	up	+	chr3:107371328-107421863	brain-derived neurotrophic factor	2.87083	7.31486	GO:0001657|GO:0001662|GO:0001666|GO:0002544|GO:0005169|GO:0005576|GO:0005737|GO:0006120|GO:0007399|GO:0007406|GO:0007411|GO:0007412|GO:0007611|GO:0007631|GO:0008021|GO:0008038|GO:0008083|GO:0009725|GO:0014047|GO:0014076|GO:0016023|GO:0016358|GO:0019222|GO:0021675|GO:0030182|GO:0031667|GO:0033189|GO:0042490|GO:0042493|GO:0042596|GO:0043066|GO:0043523|GO:0043524|GO:0045666|GO:0045843|GO:0046668|GO:…	KEGG MAPK SIGNALING PATHWAY
BIRC3	XLOC_043363	up	-	chr8:6047453-6062839	baculoviral IAP repeat-containing 3	2.00926	4.02576	GO:0004842|GO:0005622|GO:0005634|GO:0005737|GO:0007283|GO:0008270|GO:0042326|GO:0043066|GO:0043234|GO:0045121|GO:0051291|GO:0060546|GO:0070266|GO:2000378	KEGG FOCAL ADHESION|KEGG PATHWAYS IN CANCER|KEGG SMALL CELL LUNG CANCER|KEGG NOD LIKE RECEPTOR SIGNALING PATHWAY
BTK	XLOC_048173	up	-	chrX:105250291-105287898	Bruton agammaglobulinemia tyrosine kinase	1.64721	3.13227	GO:0000302|GO:0002553|GO:0004713|GO:0005524|GO:0005543|GO:0005547|GO:0005634|GO:0005737|GO:0005829|GO:0005886|GO:0006468|GO:0007249|GO:0009607|GO:0010033|GO:0018108|GO:0031410|GO:0035556|GO:0042802|GO:0043231|GO:0045121|GO:0046777|GO:0048469|GO:0048471	KEGG PRIMARY IMMUNODEFICIENCY|KEGG B CELL RECEPTOR SIGNALING PATHWAY|KEGG FC EPSILON RI SIGNALING PATHWAY
BTLA	XLOC_010333	up	-	chr11:64625997-64649557	B and T lymphocyte associated	1.86519	3.64316	GO:0002768|GO:0004872|GO:0005887|GO:0007166|GO:0009897|GO:0016021|GO:0030889|GO:0042130|GO:0046642
C1QA	XLOC_035987	up	-	chr5:159023752-159026600	complement component 1, q subcomponent, A chain	1.42976	2.69402	GO:0003674|GO:0005575|GO:0005581|GO:0006958|GO:0008150|GO:0045087	KEGG COMPLEMENT AND COAGULATION CASCADES|KEGG PRION DISEASES|KEGG SYSTEMIC LUPUS ERYTHEMATOSUS
C1QB	XLOC_035985	up	-	chr5:159008943-159014494	complement component 1, q subcomponent, B chain	1.43474	2.70333	GO:0003674|GO:0005581|GO:0005602|GO:0006955|GO:0006958|GO:0007420|GO:0007568|GO:0010033|GO:0042803|GO:0045087|GO:0048839|GO:0051384	KEGG COMPLEMENT AND COAGULATION CASCADES|KEGG PRION DISEASES|KEGG SYSTEMIC LUPUS ERYTHEMATOSUS
C1QC	XLOC_035986	up	-	chr5:159017523-159020850	complement component 1, q subcomponent, C chain	1.33598	2.52447	GO:0003674|GO:0005575|GO:0005581|GO:0006958|GO:0008150|GO:0030853|GO:0045087|GO:0045650	KEGG COMPLEMENT AND COAGULATION CASCADES|KEGG PRION DISEASES|KEGG SYSTEMIC LUPUS ERYTHEMATOSUS
C1S	XLOC_033168	up	-	chr4:224162095-224174096	complement component 1, s subcomponent	1.39767	2.63476	GO:0003674|GO:0004252|GO:0005509|GO:0005576|GO:0006508|GO:0006956|GO:0006958|GO:0010001|GO:0042802|GO:0045087|GO:0051591	KEGG COMPLEMENT AND COAGULATION CASCADES|KEGG SYSTEMIC LUPUS ERYTHEMATOSUS
C2	XLOC_026842	up	-	chr20:6622138-6641139	complement component 2	2.103	4.29602	GO:0004252|GO:0005515|GO:0005575|GO:0005576|GO:0006508|GO:0006956|GO:0007584	KEGG COMPLEMENT AND COAGULATION CASCADES|KEGG SYSTEMIC LUPUS ERYTHEMATOSUS
C3	XLOC_044997	up	+	chr9:8728464-8754412	complement component 3	1.91673	3.77566	GO:0001798|GO:0001934|GO:0001970|GO:0002507|GO:0004866|GO:0005515|GO:0005615|GO:0006631|GO:0006935|GO:0006954|GO:0006956|GO:0006957|GO:0006958|GO:0007596|GO:0008289|GO:0010575|GO:0010828|GO:0010866|GO:0010884|GO:0031715|GO:0032026|GO:0032355|GO:0032570|GO:0043627|GO:0045745|GO:0045766|GO:0048037|GO:0048639|GO:0050766|GO:0051384|GO:0070062|GO:0070374	KEGG COMPLEMENT AND COAGULATION CASCADES|KEGG SYSTEMIC LUPUS ERYTHEMATOSUS|KEGG LEISHMANIA INFECTION
C4A	XLOC_026756	up	-	chr20:4754467-4755821	complement component 4A (Rodgers blood group)	2.07784	4.22175	GO:0003674|GO:0004866|GO:0005576|GO:0005615|GO:0006954|GO:0006956|GO:0006958|GO:0045087|GO:0045987	KEGG COMPLEMENT AND COAGULATION CASCADES|KEGG SYSTEMIC LUPUS ERYTHEMATOSUS
C4A	XLOC_026756	up	-	chr20:4770394-4781052	complement component 4A (Rodgers blood group)	2.04762	4.13423	GO:0003674|GO:0004866|GO:0005576|GO:0005615|GO:0006954|GO:0006956|GO:0006958|GO:0045087|GO:0045987	KEGG COMPLEMENT AND COAGULATION CASCADES|KEGG SYSTEMIC LUPUS ERYTHEMATOSUS
C4B	XLOC_026833	up	-	chr20:6381699-6396108	complement component 4B (Chido blood group)	3.21043	9.25626	GO:0003674|GO:0004866|GO:0005615|GO:0006954|GO:0006956|GO:0008150|GO:0016064	KEGG COMPLEMENT AND COAGULATION CASCADES|KEGG SYSTEMIC LUPUS ERYTHEMATOSUS
C6	XLOC_022719	up	+	chr2:73488978-73562334	complement component 6	3.00999	8.05559	GO:0001701|GO:0001970|GO:0003674|GO:0005579|GO:0005615|GO:0006917|GO:0006919|GO:0006955|GO:0006958|GO:0019835|GO:0043065|GO:0045087|GO:0045766|GO:0045917	KEGG COMPLEMENT AND COAGULATION CASCADES|KEGG PRION DISEASES|KEGG SYSTEMIC LUPUS ERYTHEMATOSUS
C7	XLOC_023979	up	-	chr2:73735308-73806670	complement component 7	1.78377	3.44325	GO:0003674|GO:0005579|GO:0006883|GO:0006917|GO:0006955	KEGG COMPLEMENT AND COAGULATION CASCADES|KEGG PRION DISEASES|KEGG SYSTEMIC LUPUS ERYTHEMATOSUS
CACNA2D3	XLOC_017688	up	-	chr16:4812760-5730476	calcium channel, voltage-dependent, alpha2/delta subunit 3	3.51719	11.4493	GO:0005245|GO:0005246|GO:0005891|GO:0006816|GO:0046872	KEGG HYPERTROPHIC CARDIOMYOPATHY HCM|KEGG ARRHYTHMOGENIC RIGHT VENTRICULAR CARDIOMYOPATHY ARVC|KEGG DILATED CARDIOMYOPATHY|KEGG MAPK SIGNALING PATHWAY
CACNG6	XLOC_002777	up	-	chr1:63299685-63312647	calcium channel, voltage-dependent, gamma subunit 6	inf	inf	GO:0005244|GO:0005262|GO:0016021	KEGG HYPERTROPHIC CARDIOMYOPATHY HCM|KEGG ARRHYTHMOGENIC RIGHT VENTRICULAR CARDIOMYOPATHY ARVC|KEGG DILATED CARDIOMYOPATHY|KEGG MAPK SIGNALING PATHWAY
CAR3	XLOC_024069	up	-	chr2:107900446-107910005	carbonic anhydrase 3	4.36214	20.5653	GO:0004089|GO:0005829|GO:0006730|GO:0006979|GO:0008270|GO:0016151|GO:0045471
CASC5	XLOC_028401	up	+	chr3:117392642-117453522	cancer susceptibility candidate 5	1.92454	3.79616	GO:0001669|GO:0005634|GO:0005730|GO:0008608|GO:0010923|GO:0034501|GO:0071173
CASP12	XLOC_042419	up	+	chr8:2680828-2711941	caspase 12	2.10854	4.31255	GO:0002020|GO:0004175|GO:0004197|GO:0005515|GO:0005622|GO:0005634|GO:0005783|GO:0005829|GO:0006508|GO:0006915|GO:0006926|GO:0007568|GO:0008234|GO:0009409|GO:0010035|GO:0010041|GO:0010243|GO:0016540|GO:0030968|GO:0034059|GO:0034976|GO:0035094|GO:0042493|GO:0042981|GO:0043065|GO:0043231|GO:0043280|GO:0045471|GO:0070059
CASS4	XLOC_028868	up	+	chr3:176474962-176513757	Cas scaffolding protein family member 4	1.49176	2.81232
CCDC80	XLOC_010336	up	-	chr11:64747814-64781404	coiled-coil domain containing 80	1.28656	2.43946	GO:0001968|GO:0005539|GO:0005604|GO:0005614|GO:0008201|GO:0010811|GO:0030198|GO:0031012
CCDC88B	XLOC_004312	up	-	chr1:229093018-229108962	coiled-coil domain containing 88B	1.41803	2.6722	GO:0000226|GO:0005737|GO:0008017
CCL12	XLOC_007190	up	+	chr10:69111875-69113426	chemokine (C-C motif) ligand 12	2.74432	6.70074	GO:0001525|GO:0002548|GO:0004672|GO:0005615|GO:0006816|GO:0006874|GO:0006887|GO:0006954|GO:0006955|GO:0007267|GO:0008009|GO:0016004|GO:0031727
CCL19	XLOC_035355	up	-	chr5:62705390-62707335	chemokine (C-C motif) ligand 19	2.77493	6.84443	GO:0001768|GO:0002407|GO:0002408|GO:0003674|GO:0005575|GO:0005615|GO:0006955|GO:0008009|GO:0009897|GO:0014070|GO:0031735|GO:0034695|GO:0042346|GO:0043123|GO:0043552|GO:0045860|GO:0046330|GO:0048020|GO:0051209|GO:0051897|GO:0070374|GO:0071731|GO:0090023|GO:2000107|GO:2000147	KEGG CYTOKINE CYTOKINE RECEPTOR INTERACTION|KEGG CHEMOKINE SIGNALING PATHWAY
CCL2	XLOC_007187	up	+	chr10:69047090-69048889	chemokine (C-C motif) ligand 2	1.8477	3.59926	GO:0000165|GO:0001664|GO:0001666|GO:0001938|GO:0002548|GO:0005576|GO:0005615|GO:0005737|GO:0006874|GO:0006954|GO:0007010|GO:0007179|GO:0007568|GO:0008009|GO:0008201|GO:0008360|GO:0009408|GO:0009611|GO:0009612|GO:0009617|GO:0010332|GO:0010574|GO:0010759|GO:0014823|GO:0016525|GO:0019221|GO:0030593|GO:0031100|GO:0031663|GO:0031727|GO:0032496|GO:0032570|GO:0033552|GO:0034351|GO:0035684|GO:0042466|GO:…	KEGG CYTOKINE CYTOKINE RECEPTOR INTERACTION|KEGG CHEMOKINE SIGNALING PATHWAY|KEGG NOD LIKE RECEPTOR SIGNALING PATHWAY
CCL20	XLOC_045453	up	+	chr9:88662737-88665379	chemokine (C-C motif) ligand 20	3.21072	9.25812	GO:0005125|GO:0005615|GO:0006935|GO:0006954|GO:0006955|GO:0008009|GO:0042466	KEGG CYTOKINE CYTOKINE RECEPTOR INTERACTION|KEGG CHEMOKINE SIGNALING PATHWAY
CCL21	XLOC_035357	up	-	chr5:62722613-62723718	chemokine (C-C motif) ligand 21	3.32335	10.0099	GO:0001768|GO:0001954|GO:0002407|GO:0005576|GO:0006955|GO:0008009|GO:0009897|GO:0030838|GO:0031274|GO:0031529|GO:0032862|GO:0033630|GO:0034695|GO:0035759|GO:0043123|GO:0043552|GO:0045860|GO:0046330|GO:0051209|GO:0051491|GO:0051897|GO:0070374|GO:0090023|GO:2000107|GO:2000147|GO:2000529	KEGG CYTOKINE CYTOKINE RECEPTOR INTERACTION|KEGG CHEMOKINE SIGNALING PATHWAY
CCL22	XLOC_021768	up	-	chr19:10668400-10675173	chemokine (C-C motif) ligand 22	2.71848	6.58179	GO:0003674|GO:0005575|GO:0005615|GO:0006955|GO:0008009|GO:0008150	KEGG CYTOKINE CYTOKINE RECEPTOR INTERACTION|KEGG CHEMOKINE SIGNALING PATHWAY
CCL6	XLOC_007209	up	-	chr10:70428033-70436983	chemokine (C-C motif) ligand 6	1.87662	3.67214	GO:0005615|GO:0006915|GO:0006955|GO:0008009|GO:0031726|GO:0060326
CCL7	XLOC_007188	up	+	chr10:69058108-69059959	chemokine (C-C motif) ligand 7	2.5994	6.06035	GO:0005615|GO:0006954|GO:0006955|GO:0007010|GO:0008009|GO:0008201|GO:0008360|GO:0010332|GO:0030335|GO:0031726|GO:0031727|GO:0048245|GO:0071361|GO:2000503	KEGG CYTOKINE CYTOKINE RECEPTOR INTERACTION|KEGG CHEMOKINE SIGNALING PATHWAY|KEGG NOD LIKE RECEPTOR SIGNALING PATHWAY
CCR1	XLOC_044204	up	-	chr8:132147910-132153617	chemokine (C-C motif) receptor 1	2.14319	4.41738	GO:0004435|GO:0004950|GO:0005886|GO:0006816|GO:0006874|GO:0006887|GO:0006954|GO:0006955|GO:0007186|GO:0007204|GO:0007267|GO:0009897|GO:0010629|GO:0016021|GO:0016493|GO:0019957|GO:0021549|GO:0030099|GO:0030502|GO:0030595|GO:0031620|GO:0032496|GO:0035717|GO:0043025|GO:0045672|GO:0045824|GO:0051928|GO:0070098|GO:0070374|GO:0071791|GO:0090026	KEGG CYTOKINE CYTOKINE RECEPTOR INTERACTION|KEGG CHEMOKINE SIGNALING PATHWAY
CCR3	XLOC_043327	up	+	chr8:132180886-132192205	chemokine (C-C motif) receptor 3	2.85465	7.23328	GO:0001938|GO:0002551|GO:0004950|GO:0005615|GO:0005768|GO:0005886|GO:0006935|GO:0006954|GO:0007186|GO:0007204|GO:0016021|GO:0016493|GO:0019957|GO:0035476|GO:0045766|GO:0048245|GO:0070098|GO:0070371	KEGG CYTOKINE CYTOKINE RECEPTOR INTERACTION|KEGG CHEMOKINE SIGNALING PATHWAY
CCR5	XLOC_043331	up	+	chr8:132362534-132368921	chemokine (C-C motif) receptor 5	1.80184	3.48665	GO:0000165|GO:0001948|GO:0002437|GO:0003779|GO:0005515|GO:0005737|GO:0005768|GO:0005886|GO:0006816|GO:0006935|GO:0006952|GO:0006954|GO:0007186|GO:0007204|GO:0007267|GO:0007568|GO:0009897|GO:0009986|GO:0010212|GO:0010628|GO:0014808|GO:0016021|GO:0016493|GO:0019722|GO:0019901|GO:0019957|GO:0022409|GO:0023052|GO:0030336|GO:0030517|GO:0030818|GO:0030900|GO:0031620|GO:0031622|GO:0032496|GO:0032755|GO:…	KEGG CYTOKINE CYTOKINE RECEPTOR INTERACTION|KEGG CHEMOKINE SIGNALING PATHWAY|KEGG ENDOCYTOSIS
CCR6	XLOC_002688	up	-	chr1:54311607-54335174	chemokine (C-C motif) receptor 6	2.52363	5.75027	GO:0006935|GO:0006955|GO:0007204|GO:0016021|GO:0016493|GO:0019957|GO:0030818	KEGG CYTOKINE CYTOKINE RECEPTOR INTERACTION|KEGG CHEMOKINE SIGNALING PATHWAY
CCR7	XLOC_008540	up	-	chr10:86852559-86863401	chemokine (C-C motif) receptor 7	2.34054	5.06492	GO:0002606|GO:0002885|GO:0002922|GO:0005622|GO:0005886|GO:0006935|GO:0006954|GO:0006955|GO:0007186|GO:0007204|GO:0009897|GO:0016021|GO:0016493|GO:0032496|GO:0032649|GO:0032735|GO:0035757|GO:0035758|GO:0038115|GO:0038116|GO:0038117|GO:0038121|GO:0045060|GO:0050706|GO:0050862|GO:0070098|GO:0072610|GO:0090023|GO:0097029|GO:2000510|GO:2000522|GO:2000525|GO:2000526	KEGG CYTOKINE CYTOKINE RECEPTOR INTERACTION|KEGG CHEMOKINE SIGNALING PATHWAY
CD101	XLOC_024621	up	-	chr2:222825338-222863501	CD101 molecule	2.26046	4.79144
CD163	XLOC_032146	up	+	chr4:223769350-223802725	CD163 molecule	4.07583	16.8635	GO:0005044|GO:0016020
CD163L1	XLOC_001808	up	+	chr1:219609866-219621418	CD163 molecule-like 1	2.66217	6.32984	GO:0005044|GO:0005886
CD19	XLOC_004012	up	-	chr1:204797141-204803684	CD19 molecule	3.51271	11.4138	GO:0009897|GO:0050853	KEGG HEMATOPOIETIC CELL LINEAGE|KEGG PRIMARY IMMUNODEFICIENCY|KEGG B CELL RECEPTOR SIGNALING PATHWAY
CD2	XLOC_024623	up	-	chr2:223111197-223124565	Cd2 molecule	1.86021	3.63061	GO:0001948|GO:0003823|GO:0004872|GO:0005576|GO:0007155|GO:0009897|GO:0009898|GO:0009986|GO:0016021|GO:0016337|GO:0019901|GO:0030971|GO:0042110|GO:0042803|GO:0043234|GO:0043621|GO:0045121|GO:0046658	KEGG HEMATOPOIETIC CELL LINEAGE|KEGG CELL ADHESION MOLECULES CAMS
CD22	XLOC_003176	up	-	chr1:90469177-90485335	CD22 molecule	2.42863	5.38382	GO:0005887|GO:0009897	KEGG HEMATOPOIETIC CELL LINEAGE|KEGG CELL ADHESION MOLECULES CAMS|KEGG B CELL RECEPTOR SIGNALING PATHWAY
CD226	XLOC_020531	up	+	chr18:85337892-85433270	CD226 molecule	2.2704	4.82457	GO:0001816|GO:0002860|GO:0002891|GO:0003674|GO:0005178|GO:0005575|GO:0008150|GO:0009986|GO:0019901|GO:0033005|GO:0045954|GO:0050839|GO:0060369	KEGG CELL ADHESION MOLECULES CAMS
CD247	XLOC_012484	up	+	chr13:88876069-88951000	Cd247 molecule	2.1997	4.59384	GO:0003674|GO:0004888|GO:0005737|GO:0005886|GO:0007166|GO:0042101|GO:0042105|GO:0042802|GO:0050852	KEGG T CELL RECEPTOR SIGNALING PATHWAY|KEGG NATURAL KILLER CELL MEDIATED CYTOTOXICITY
CD300E	XLOC_007562	up	+	chr10:104683161-104702959	Cd300e molecule	3.80047	13.9333
CD300LE-PS1	XLOC_007563	up	+	chr10:104711558-104720971	Cd300le Cd300 molecule-like family member E	2.49551	5.63928
CD37	XLOC_003304	up	-	chr1:102278679-102300609	CD37 molecule	1.58034	2.9904	GO:0001772|GO:0002639|GO:0002920|GO:0008285|GO:0016021|GO:0030886|GO:0042832|GO:0050688	KEGG HEMATOPOIETIC CELL LINEAGE
CD38	XLOC_014676	up	-	chr14:71746254-71785712	CD38 molecule	1.56176	2.95214	GO:0001666|GO:0003953|GO:0005634|GO:0005886|GO:0007204|GO:0007565|GO:0008152|GO:0009725|GO:0009986|GO:0016020|GO:0016021|GO:0016798|GO:0016849|GO:0030307|GO:0030890|GO:0032024|GO:0032355|GO:0032526|GO:0032570|GO:0033194|GO:0034097|GO:0042493|GO:0043066|GO:0043231|GO:0045779|GO:0045892|GO:0045893|GO:0045907|GO:0050853|GO:0060292|GO:0070555	KEGG HEMATOPOIETIC CELL LINEAGE
CD3D	XLOC_042772	up	+	chr8:47900351-47905113	CD3 molecule, delta	2.07808	4.22245	GO:0003674|GO:0003713|GO:0004888|GO:0005575|GO:0007166|GO:0008150|GO:0016021|GO:0030217|GO:0042101|GO:0042105|GO:0045059|GO:0045944|GO:0046982	KEGG HEMATOPOIETIC CELL LINEAGE|KEGG PRIMARY IMMUNODEFICIENCY|KEGG T CELL RECEPTOR SIGNALING PATHWAY
CD3E	XLOC_043672	up	-	chr8:47915625-47926788	CD3 molecule, epsilon	2.29301	4.90078	GO:0001772|GO:0002669|GO:0003674|GO:0004871|GO:0004888|GO:0005575|GO:0005886|GO:0007166|GO:0007584|GO:0009897|GO:0017124|GO:0032729|GO:0032753|GO:0033077|GO:0042101|GO:0042102|GO:0042105|GO:0045060|GO:0045086|GO:0045879|GO:0046641|GO:0046649|GO:0046982|GO:0050731|GO:0050850|GO:0050852|GO:0050870|GO:0097190	KEGG HEMATOPOIETIC CELL LINEAGE|KEGG PRIMARY IMMUNODEFICIENCY|KEGG T CELL RECEPTOR SIGNALING PATHWAY
CD3G	XLOC_043671	up	-	chr8:47892427-47898924	CD3 molecule, gamma	2.56177	5.90432	GO:0003674|GO:0004888|GO:0005575|GO:0007163|GO:0007166|GO:0008150|GO:0015031|GO:0016021|GO:0042105|GO:0042981|GO:0046982|GO:0070228	KEGG HEMATOPOIETIC CELL LINEAGE|KEGG T CELL RECEPTOR SIGNALING PATHWAY
CD4	XLOC_033180	up	-	chr4:224399600-224426313	Cd4 molecule	1.47613	2.78201	GO:0001816|GO:0001948|GO:0005788|GO:0005789|GO:0005886|GO:0006948|GO:0006955|GO:0007155|GO:0007166|GO:0008270|GO:0009897|GO:0009986|GO:0016021|GO:0019899|GO:0019901|GO:0030217|GO:0032507|GO:0042110|GO:0042803|GO:0045058|GO:0045121|GO:0045234|GO:0045860|GO:0050731|GO:0050829|GO:0050850|GO:0050863|GO:0050870	KEGG HEMATOPOIETIC CELL LINEAGE|KEGG PRIMARY IMMUNODEFICIENCY|KEGG CELL ADHESION MOLECULES CAMS|KEGG T CELL RECEPTOR SIGNALING PATHWAY
CD40LG	XLOC_047649	up	+	chrX:154330863-154342834	CD40 ligand	3.03438	8.19293	GO:0002839|GO:0003674|GO:0005125|GO:0005164|GO:0005174|GO:0005615|GO:0005886|GO:0006954|GO:0006955|GO:0009897|GO:0016021|GO:0030168|GO:0030183|GO:0030890|GO:0032729|GO:0032733|GO:0032735|GO:0042100|GO:0043066|GO:0045190|GO:0045348|GO:0048305|GO:0051023|GO:0097028|GO:2000353	KEGG CYTOKINE CYTOKINE RECEPTOR INTERACTION|KEGG PRIMARY IMMUNODEFICIENCY|KEGG CELL ADHESION MOLECULES CAMS|KEGG T CELL RECEPTOR SIGNALING PATHWAY|KEGG INTESTINAL IMMUNE NETWORK FOR IGA PRODUCTION|KEGG SYSTEMIC LUPUS ERYTHEMATOSUS|KEGG ASTHMA|KEGG VIRAL MYOCARDITIS
CD44	XLOC_029635	up	-	chr3:99338247-99426139	Cd44 molecule	2.17346	4.51104	GO:0001558|GO:0001658|GO:0001955|GO:0002246|GO:0002906|GO:0004415|GO:0004888|GO:0005154|GO:0005515|GO:0005540|GO:0005634|GO:0005737|GO:0005794|GO:0005886|GO:0006954|GO:0007155|GO:0009897|GO:0009986|GO:0010628|GO:0014070|GO:0016020|GO:0016021|GO:0016055|GO:0016323|GO:0016324|GO:0016477|GO:0019901|GO:0019955|GO:0030214|GO:0031175|GO:0033031|GO:0033138|GO:0033189|GO:0034116|GO:0034238|GO:0043066|GO:…	KEGG HEMATOPOIETIC CELL LINEAGE|KEGG ECM RECEPTOR INTERACTION
CD5	XLOC_004378	up	-	chr1:233835585-233856535	Cd5 molecule	2.3654	5.15296	GO:0001948|GO:0005044|GO:0005886|GO:0009897|GO:0009966|GO:0016020|GO:0016021|GO:0031295|GO:0044214|GO:0097190	KEGG HEMATOPOIETIC CELL LINEAGE
CD53	XLOC_024661	up	-	chr2:228956376-229004214	Cd53 molecule	1.9174	3.77742	GO:0001772|GO:0009986|GO:0016021|GO:0040008
CD68	XLOC_008171	up	-	chr10:56014363-56016243	Cd68 molecule	1.50198	2.83231	GO:0016020|GO:0071310
CD69	XLOC_033050	up	-	chr4:211685114-211693033	Cd69 molecule	2.11856	4.3426	GO:0001867|GO:0005509|GO:0009897|GO:0030246|GO:0035690
CD7	XLOC_008843	up	-	chr10:109817144-109820026	Cd7 molecule	1.47875	2.78707	GO:0048873	KEGG HEMATOPOIETIC CELL LINEAGE
CD79B	XLOC_008679	up	-	chr10:94248654-94251801	Cd79b molecule, immunoglobulin-associated beta	3.42126	10.7128	GO:0004888|GO:0005634|GO:0005730|GO:0005737|GO:0005794|GO:0005886|GO:0009897|GO:0016021|GO:0019815|GO:0050853	KEGG B CELL RECEPTOR SIGNALING PATHWAY
CD80	XLOC_009925	up	+	chr11:67256696-67281219	Cd80 molecule	2.06464	4.1833	GO:0003674|GO:0009897|GO:0009986|GO:0016021|GO:0031295|GO:0042102|GO:0046641|GO:0050731	KEGG CELL ADHESION MOLECULES CAMS|KEGG INTESTINAL IMMUNE NETWORK FOR IGA PRODUCTION|KEGG SYSTEMIC LUPUS ERYTHEMATOSUS|KEGG TOLL LIKE RECEPTOR SIGNALING PATHWAY|KEGG VIRAL MYOCARDITIS
CD8B	XLOC_031807	up	+	chr4:163964370-163980405	CD8b molecule	2.20015	4.59527	GO:0009897|GO:0009986|GO:0016021	KEGG HEMATOPOIETIC CELL LINEAGE|KEGG PRIMARY IMMUNODEFICIENCY|KEGG CELL ADHESION MOLECULES CAMS|KEGG T CELL RECEPTOR SIGNALING PATHWAY
CDCA7	XLOC_028044	up	+	chr3:65630825-65641461	cell division cycle associated 7	1.79806	3.47752	GO:0005634|GO:0006351|GO:0006355|GO:0042127
CDH17	XLOC_034333	up	+	chr5:30100326-30152651	cadherin 17	3.37171	10.3511	GO:0005427|GO:0005509|GO:0006857|GO:0007156|GO:0016021|GO:0016323|GO:0016339|GO:0035672
CDH6	XLOC_022763	up	+	chr2:81448669-81599168	cadherin 6	1.05466	2.07723	GO:0005509|GO:0005634|GO:0005730|GO:0005737|GO:0005886|GO:0005887|GO:0007156|GO:0008585|GO:0016021|GO:0016339
CDKN2B	XLOC_035595	up	-	chr5:111819051-111826399	cyclin-dependent kinase inhibitor 2B (p15, inhibits CDK4)	3.63427	12.4172	GO:0000079|GO:0000086|GO:0003674|GO:0004861|GO:0005575|GO:0005634|GO:0005737|GO:0007050|GO:0007093|GO:0008285|GO:0014070|GO:0019901|GO:0030219|GO:0030511|GO:0030858|GO:0031668|GO:0031670|GO:0034097|GO:0042326|GO:0048536|GO:0050680|GO:2000134	KEGG PATHWAYS IN CANCER|KEGG TGF BETA SIGNALING PATHWAY|KEGG SMALL CELL LUNG CANCER|KEGG CELL CYCLE
CENPF	XLOC_013207	up	-	chr13:112758854-112804965	centromere protein F	1.99681	3.99117	GO:0000085|GO:0000087|GO:0000278|GO:0000775|GO:0000776|GO:0000922|GO:0000940|GO:0005634|GO:0005635|GO:0005737|GO:0005819|GO:0007059|GO:0008022|GO:0008134|GO:0010389|GO:0015031|GO:0016202|GO:0016363|GO:0030496|GO:0042803|GO:0045120|GO:0045502|GO:0045892|GO:0051310
CENPW	XLOC_000295	up	+	chr1:31347826-31352722	centromere protein W	1.81513	3.51891	GO:0000278|GO:0000775|GO:0000776|GO:0000777|GO:0003677|GO:0005634|GO:0007059|GO:0007067|GO:0046982|GO:0051276|GO:0051301|GO:0051382
CERKL	XLOC_029336	up	-	chr3:72828847-72955162	ceramide kinase-like	1.8622	3.63562	GO:0003674|GO:0005575|GO:0005730|GO:0005737|GO:0005783|GO:0005794|GO:0008150|GO:0043066
CES1A	XLOC_021375	up	+	chr19:26436074-26462383	carboxylesterase 1A	5.03868	32.8696	GO:0004091
CFH	XLOC_012894	up	-	chr13:61997443-62094826	complement factor H	1.33055	2.51499	GO:0001851|GO:0005615|GO:0005634|GO:0005737|GO:0005886|GO:0006956|GO:0008201|GO:0030449|GO:0043395|GO:0071222|GO:0071346	KEGG COMPLEMENT AND COAGULATION CASCADES
CFI	XLOC_023986	up	-	chr2:74628921-74659815	complement factor I	2.88916	7.40839	GO:0004252|GO:0005044|GO:0005615|GO:0006508|GO:0006958|GO:0016020|GO:0045087|GO:0046872	KEGG COMPLEMENT AND COAGULATION CASCADES
CHL1	XLOC_031578	up	+	chr4:134967669-135120800	cell adhesion molecule with homology to L1CAM	3.12127	8.70154	GO:0031103
CLDN14	XLOC_010244	up	-	chr11:37721800-37731973	claudin 14	2.53309	5.7881	GO:0003674|GO:0005198|GO:0005575|GO:0005783|GO:0005886|GO:0005923|GO:0008150|GO:0016021	KEGG CELL ADHESION MOLECULES CAMS|KEGG LEUKOCYTE TRANSENDOTHELIAL MIGRATION
CLDN24	XLOC_017926	up	-	chr16:47257467-47258130	claudin 24	2.39517	5.26039	GO:0005198|GO:0005886|GO:0005923|GO:0016021|GO:0016324
CLDN4	XLOC_011172	up	+	chr12:26761479-26763278	claudin 4	1.39971	2.63849	GO:0003674|GO:0005198|GO:0005886|GO:0005923|GO:0007565|GO:0007623|GO:0009925|GO:0016021|GO:0016324|GO:0016327|GO:0016328|GO:0032570	KEGG CELL ADHESION MOLECULES CAMS|KEGG LEUKOCYTE TRANSENDOTHELIAL MIGRATION
CLEC10A	XLOC_007029	up	+	chr10:56506742-56511257	C-type lectin domain family 10, member A	2.93515	7.64836	GO:0016021|GO:0030246
CLEC2D2	XLOC_032189	up	+	chr4:227620652-227646699	C-type lectin domain family 2 member D2	2.47676	5.56646	GO:0005886|GO:0016021|GO:0030246
CLEC4A1	XLOC_033156	up	-	chr4:222933226-222981734	C-type lectin domain family 4, member A1	1.50048	2.82937	GO:0030246
CLEC4A3	XLOC_033156	up	-	chr4:222933226-222981734	C-type lectin domain family 4, member A3	1.50048	2.82937	GO:0030246
CLEC4E	XLOC_033158	up	-	chr4:223287495-223293143	C-type lectin domain family 4, member E	3.33742	10.108	GO:0004872|GO:0006955|GO:0016021|GO:0030246|GO:0050715
CLIC6	XLOC_009746	up	+	chr11:36259941-36303484	chloride intracellular channel 6	4.64087	24.9483	GO:0005247|GO:0005737|GO:0005886|GO:0008022|GO:0016020|GO:0031749|GO:0031750|GO:0031751|GO:0034707|GO:0042803
CLU	XLOC_016470	up	-	chr15:48926515-48986864	clusterin	1.89165	3.71059	GO:0005515|GO:0005615|GO:0005634|GO:0005739|GO:0005783|GO:0005829|GO:0006915|GO:0006950|GO:0006979|GO:0007283|GO:0008284|GO:0009611|GO:0009615|GO:0016235|GO:0016887|GO:0030426|GO:0031012|GO:0031018|GO:0031625|GO:0031966|GO:0032436|GO:0032463|GO:0034366|GO:0042583|GO:0043005|GO:0043065|GO:0043066|GO:0045597|GO:0048471|GO:0048812|GO:0050821|GO:0051092|GO:0051787|GO:0051788|GO:0061077|GO:0071363|GO:…
CMA1	XLOC_016377	up	-	chr15:38490970-38493753	chymase 1, mast cell	5.37538	41.5098	GO:0004252|GO:0005576|GO:0005622|GO:0006508|GO:0006518|GO:0008233|GO:0030901|GO:0031012|GO:0042277|GO:0045766|GO:0050720|GO:0071333	KEGG RENIN ANGIOTENSIN SYSTEM
CNTF	XLOC_004430	up	-	chr1:236752365-236754389	ciliary neurotrophic factor	1.41458	2.66582	GO:0005125|GO:0005127|GO:0005138|GO:0005615|GO:0005634|GO:0005737|GO:0005829|GO:0007259|GO:0007399|GO:0008083|GO:0008284|GO:0014068|GO:0030307|GO:0030424|GO:0032838|GO:0040007|GO:0042517|GO:0043025|GO:0043231|GO:0043410|GO:0043524|GO:0046427|GO:0046533|GO:0046668|GO:0046887|GO:0048143|GO:0048644|GO:0048666|GO:0048680|GO:0051291|GO:0060075|GO:0060081|GO:0070120|GO:0097058|GO:1901215	KEGG CYTOKINE CYTOKINE RECEPTOR INTERACTION|KEGG JAK STAT SIGNALING PATHWAY
COL11A1	XLOC_023543	up	+	chr2:234955118-235148754	collagen, type XI, alpha 1	1.42948	2.6935	GO:0001502|GO:0001503|GO:0002063|GO:0003007|GO:0005201|GO:0005581|GO:0005592|GO:0006029|GO:0007601|GO:0007605|GO:0030199|GO:0031012|GO:0035989|GO:0042472|GO:0048704|GO:0048705|GO:0050910|GO:0051216|GO:0055010	KEGG FOCAL ADHESION|KEGG ECM RECEPTOR INTERACTION
COL15A1	XLOC_034486	up	+	chr5:68988937-69056133	collagen, type XV, alpha 1	2.13792	4.40127	GO:0005198|GO:0005581|GO:0005604|GO:0005615|GO:0007155|GO:0031012
COL16A1	XLOC_034902	up	+	chr5:151976113-152030103	collagen, type XVI, alpha 1	1.37913	2.60111	GO:0005178|GO:0007155|GO:0071230
COL1A1	XLOC_007295	up	+	chr10:82563433-82580364	collagen, type I, alpha 1	1.35912	2.56529	GO:0001501|GO:0001503|GO:0001568|GO:0001649|GO:0001957|GO:0001958|GO:0003674|GO:0005201|GO:0005576|GO:0005578|GO:0005581|GO:0005584|GO:0005615|GO:0005737|GO:0007584|GO:0007601|GO:0007605|GO:0009612|GO:0010035|GO:0010718|GO:0010812|GO:0015031|GO:0030199|GO:0030335|GO:0031012|GO:0031960|GO:0032964|GO:0034504|GO:0034505|GO:0042060|GO:0042542|GO:0042802|GO:0043434|GO:0043588|GO:0043589|GO:0045893|GO:…	KEGG FOCAL ADHESION|KEGG ECM RECEPTOR INTERACTION
COL1A2	XLOC_031406	up	+	chr4:31405252-31440180	collagen, type I, alpha 2	1.2288	2.34372	GO:0001501|GO:0001568|GO:0005201|GO:0005576|GO:0005581|GO:0005584|GO:0005615|GO:0007179|GO:0007266|GO:0008217|GO:0030199|GO:0030674|GO:0031012|GO:0042802|GO:0043589|GO:0046332|GO:0046872|GO:0048407|GO:0070062|GO:0070208|GO:0071230	KEGG FOCAL ADHESION|KEGG ECM RECEPTOR INTERACTION
COL3A1	XLOC_045272	up	+	chr9:51689491-51725418	collagen, type III, alpha 1	1.59794	3.02711	GO:0001501|GO:0001568|GO:0005201|GO:0005581|GO:0005586|GO:0005615|GO:0007160|GO:0007179|GO:0007229|GO:0007507|GO:0009314|GO:0018149|GO:0030199|GO:0031012|GO:0032964|GO:0034097|GO:0042060|GO:0043206|GO:0043588|GO:0046332|GO:0046872|GO:0048407|GO:0048565|GO:0050777|GO:0071230	KEGG FOCAL ADHESION|KEGG ECM RECEPTOR INTERACTION
COL5A2	XLOC_045892	up	-	chr9:51757020-51906270	collagen, type V, alpha 2	1.3061	2.47272	GO:0001501|GO:0001503|GO:0005201|GO:0005581|GO:0005588|GO:0030199|GO:0043588|GO:0046332|GO:0048592|GO:0071230	KEGG FOCAL ADHESION|KEGG ECM RECEPTOR INTERACTION
COL6A1	XLOC_026400	up	+	chr20:14817405-14835868	collagen, type VI, alpha 1	1.26146	2.39738	GO:0003674|GO:0005575|GO:0005576|GO:0008150|GO:0031012|GO:0042383|GO:0043234|GO:0048407|GO:0070208|GO:0071230	KEGG FOCAL ADHESION|KEGG ECM RECEPTOR INTERACTION
COL6A4P1	XLOC_044058	up	-	chr8:114039638-114137875	collagen, type VI, alpha 4 pseudogene 1	2.78814	6.90739
COL8A1	XLOC_009834	up	+	chr11:48072455-48204450	collagen, type VIII, alpha 1	3.67968	12.8143	GO:0005581|GO:0010811|GO:0031012|GO:0048593|GO:0050673
COLEC12	XLOC_020127	up	+	chr18:910868-1096505	collectin sub-family member 12	1.27006	2.41172	GO:0002221|GO:0005581|GO:0006910|GO:0006955|GO:0008329|GO:0016021|GO:0030169|GO:0030246|GO:0046872
CORO1A	XLOC_004024	up	-	chr1:205102881-205107856	coronin, actin binding protein 1A	1.32162	2.49947	GO:0001772|GO:0001845|GO:0001891|GO:0003674|GO:0005575|GO:0005634|GO:0005737|GO:0005884|GO:0005886|GO:0006816|GO:0006909|GO:0007015|GO:0008022|GO:0008064|GO:0008092|GO:0008150|GO:0008360|GO:0015629|GO:0016477|GO:0030027|GO:0030036|GO:0030217|GO:0030335|GO:0030595|GO:0030670|GO:0030833|GO:0030864|GO:0031252|GO:0031589|GO:0032796|GO:0034097|GO:0042102|GO:0042802|GO:0042803|GO:0043029|GO:0043234|GO:…
CP	XLOC_022903	up	+	chr2:124466953-124551506	ceruloplasmin (ferroxidase)	2.19487	4.57848	GO:0001889|GO:0004322|GO:0005507|GO:0005615|GO:0006825|GO:0006879|GO:0007568|GO:0007584|GO:0015679|GO:0030324|GO:0046658|GO:0046688|GO:0051087|GO:0055114
CPA3	XLOC_024125	up	-	chr2:124745475-124777636	carboxypeptidase A3, mast cell	5.83535	57.0973	GO:0002002|GO:0004181|GO:0006508|GO:0008270|GO:0030133	KEGG RENIN ANGIOTENSIN SYSTEM
CPE	XLOC_017400	up	+	chr16:26785641-26888882	carboxypeptidase E	1.76101	3.38935	GO:0003214|GO:0004180|GO:0004181|GO:0005515|GO:0005576|GO:0005615|GO:0005794|GO:0006508|GO:0006518|GO:0008270|GO:0009790|GO:0016485|GO:0016486|GO:0019904|GO:0030070|GO:0030141|GO:0030425|GO:0030658|GO:0030667|GO:0031045|GO:0034230|GO:0042043|GO:0043025|GO:0043171|GO:0043204|GO:0045121|GO:0050839|GO:0050897|GO:0072657|GO:0097060|GO:2000173
CPNE8	XLOC_041309	up	-	chr7:131298536-131472968	copine VIII	1.27525	2.42041
CPZ	XLOC_014133	up	+	chr14:80028902-80052296	carboxypeptidase Z	1.41655	2.66946	GO:0004181|GO:0005578|GO:0006508|GO:0008270|GO:0016055
CR2	XLOC_013246	up	-	chr13:118580488-118617997	complement component (3d/Epstein Barr virus) receptor 2	4.9201	30.2759	GO:0002430|GO:0004872|GO:0004875|GO:0009897|GO:0042113|GO:0042803	KEGG COMPLEMENT AND COAGULATION CASCADES|KEGG HEMATOPOIETIC CELL LINEAGE|KEGG B CELL RECEPTOR SIGNALING PATHWAY
CRCT1	XLOC_023325	up	+	chr2:211538148-211539896	cysteine-rich C-terminal 1	inf	inf
CRLF1	XLOC_017813	up	-	chr16:20530520-20541796	cytokine receptor-like factor 1	3.29573	9.82005	GO:0001657|GO:0003674|GO:0005125|GO:0005127|GO:0005575|GO:0005737|GO:0005886|GO:0008150|GO:0008284|GO:0019955|GO:0042517|GO:0043524|GO:0046982|GO:0097058|GO:2000672
CRMP1	XLOC_014696	up	-	chr14:78240966-78282969	collapsin response mediator protein 1	2.23334	4.70221	GO:0005737|GO:0005815|GO:0005819|GO:0006208|GO:0016812|GO:0030425|GO:0043025|GO:0043231|GO:0048666|GO:0051219
CSF1R	XLOC_020402	up	+	chr18:55659483-55689297	colony stimulating factor 1 receptor	1.34195	2.53494	GO:0001934|GO:0003674|GO:0005011|GO:0005524|GO:0005575|GO:0005886|GO:0006954|GO:0007169|GO:0007519|GO:0008283|GO:0008284|GO:0008360|GO:0009986|GO:0016021|GO:0018108|GO:0019221|GO:0019955|GO:0030097|GO:0030316|GO:0030335|GO:0031529|GO:0036006|GO:0038145|GO:0042517|GO:0042803|GO:0043235|GO:0045087|GO:0045124|GO:0045217|GO:0045672|GO:0046488|GO:0046777|GO:0048015|GO:0061098|GO:0070374|GO:0071345|GO:…	KEGG CYTOKINE CYTOKINE RECEPTOR INTERACTION|KEGG HEMATOPOIETIC CELL LINEAGE|KEGG PATHWAYS IN CANCER|KEGG ENDOCYTOSIS
CST7	XLOC_028634	up	+	chr3:152726307-152735075	cystatin F (leukocystatin)	2.04623	4.13025	GO:0004869
CTHRC1	XLOC_040995	up	-	chr7:78271771-78282052	collagen triple helix repeat containing 1	4.50369	22.6854	GO:0005109|GO:0005581|GO:0005615|GO:0005737|GO:0016477|GO:0017147|GO:0031012|GO:0032092|GO:0033690|GO:0043932|GO:0045669|GO:0060071|GO:0060122|GO:0090090|GO:0090103|GO:0090177
CTLA4	XLOC_045353	up	+	chr9:67495566-67516377	cytotoxic T-lymphocyte-associated protein 4	2.18937	4.56106	GO:0004872|GO:0005515|GO:0005575|GO:0005794|GO:0006955|GO:0006974|GO:0009897|GO:0030889|GO:0042130|GO:0043065|GO:0045334|GO:0045590|GO:0048471|GO:0050777|GO:0050853	KEGG CELL ADHESION MOLECULES CAMS|KEGG T CELL RECEPTOR SIGNALING PATHWAY
CTNND2	XLOC_022811	up	+	chr2:103069807-103768936	catenin (cadherin-associated protein), delta 2	2.87651	7.34371	GO:0001763|GO:0005515|GO:0005634|GO:0005912|GO:0006351|GO:0006355|GO:0007155|GO:0007275|GO:0007612|GO:0014069|GO:0043005|GO:0048167
CTSE	XLOC_012289	up	+	chr13:53498961-53521602	cathepsin E	2.014	4.03901	GO:0004190|GO:0005768|GO:0006508|GO:0008152|GO:0016540|GO:0019886|GO:0042803
CTSS	XLOC_023378	up	+	chr2:217141378-217169061	cathepsin S	1.04184	2.05885	GO:0001656|GO:0002250|GO:0005764|GO:0006508|GO:0008233|GO:0008234|GO:0009986|GO:0016020|GO:0043231|GO:0045453|GO:0051930|GO:0097067
CTXN3	XLOC_020375	up	+	chr18:51729727-51739704	cortexin 3	inf	inf	GO:0031224
CXADRL1	XLOC_044013	up	-	chr8:106670964-106696490	coxsackie virus and adenovirus receptor-like 1	2.29633	4.91207	GO:0016021
CXCL2	XLOC_014467	up	-	chr14:18640311-18642357	chemokine (C-X-C motif) ligand 2	2.91296	7.53162	GO:0001975|GO:0002237|GO:0005615|GO:0006954|GO:0006955|GO:0007204|GO:0008009|GO:0009408|GO:0010332|GO:0030593|GO:0030595|GO:0032355|GO:0042060|GO:0051384|GO:0070997|GO:0071222|GO:0071347	KEGG CYTOKINE CYTOKINE RECEPTOR INTERACTION|KEGG CHEMOKINE SIGNALING PATHWAY|KEGG NOD LIKE RECEPTOR SIGNALING PATHWAY
CXCL5	XLOC_014472	up	-	chr14:18769991-18772011	chemokine (C-X-C motif) ligand 5	5.57307	47.606	GO:0001776|GO:0001816|GO:0005615|GO:0006954|GO:0006955|GO:0008009|GO:0010332|GO:0010976|GO:0030901|GO:0031100|GO:0032496|GO:0032642|GO:0046427|GO:0070951|GO:0071222	KEGG CYTOKINE CYTOKINE RECEPTOR INTERACTION|KEGG CHEMOKINE SIGNALING PATHWAY
CXCR2	XLOC_045404	up	+	chr9:81193366-81203397	chemokine (C-X-C motif) receptor 2	3.0707	8.40181	GO:0004871|GO:0004918|GO:0004950|GO:0005622|GO:0005886|GO:0006915|GO:0006935|GO:0006968|GO:0007165|GO:0007166|GO:0007186|GO:0007200|GO:0007204|GO:0008284|GO:0009986|GO:0016020|GO:0016021|GO:0016494|GO:0019959|GO:0030593|GO:0030818|GO:0031623|GO:0031682|GO:0038112|GO:0042119|GO:0042629|GO:0070098	KEGG CYTOKINE CYTOKINE RECEPTOR INTERACTION|KEGG CHEMOKINE SIGNALING PATHWAY|KEGG ENDOCYTOSIS
CXCR3	XLOC_048018	up	-	chrX:72463680-72466332	chemokine (C-X-C motif) receptor 3	1.78859	3.45477	GO:0002685|GO:0004950|GO:0005886|GO:0006954|GO:0007204|GO:0009897|GO:0010818|GO:0016021|GO:0016494|GO:0019233|GO:0019722|GO:0019956|GO:0019957|GO:0019958|GO:0033622|GO:0043405|GO:0043551|GO:0070098	KEGG CYTOKINE CYTOKINE RECEPTOR INTERACTION|KEGG CHEMOKINE SIGNALING PATHWAY
CXCR4	XLOC_012805	up	-	chr13:50394127-50398032	chemokine (C-X-C motif) receptor 4	1.44377	2.72031	GO:0001569|GO:0001666|GO:0001667|GO:0001764|GO:0002064|GO:0003779|GO:0005768|GO:0005886|GO:0006935|GO:0007186|GO:0007204|GO:0007281|GO:0007420|GO:0008038|GO:0008045|GO:0008144|GO:0008354|GO:0009897|GO:0009986|GO:0016021|GO:0016023|GO:0016477|GO:0016493|GO:0016494|GO:0019722|GO:0019958|GO:0022029|GO:0030334|GO:0030426|GO:0031252|GO:0031410|GO:0031625|GO:0032027|GO:0042098|GO:0042119|GO:0043067|GO:…	KEGG CYTOKINE CYTOKINE RECEPTOR INTERACTION|KEGG CHEMOKINE SIGNALING PATHWAY|KEGG INTESTINAL IMMUNE NETWORK FOR IGA PRODUCTION|KEGG LEUKOCYTE TRANSENDOTHELIAL MIGRATION|KEGG ENDOCYTOSIS
CYBB	XLOC_046977	up	+	chrX:15359327-15393850	cytochrome b-245, beta polypeptide	1.42764	2.69006	GO:0005515|GO:0005622|GO:0005737|GO:0005739|GO:0005783|GO:0005791|GO:0005794|GO:0005886|GO:0005887|GO:0006801|GO:0007584|GO:0009055|GO:0016174|GO:0016175|GO:0020037|GO:0030425|GO:0042493|GO:0042554|GO:0043020|GO:0043025|GO:0045087|GO:0045730|GO:0046982|GO:0050660|GO:0050665|GO:0055114	KEGG LEUKOCYTE TRANSENDOTHELIAL MIGRATION
CYGB	XLOC_008777	up	-	chr10:105280903-105290670	cytoglobin	1.22416	2.33619	GO:0004601|GO:0005344|GO:0005506|GO:0005737|GO:0006979|GO:0019825|GO:0020037|GO:0043005|GO:0043025
CYP1B1	XLOC_037808	up	-	chr6:2292034-2300665	cytochrome P450, family 1, subfamily b, polypeptide 1	3.45221	10.9451	GO:0001525|GO:0005506|GO:0005789|GO:0006725|GO:0006805|GO:0008202|GO:0008210|GO:0009055|GO:0009404|GO:0009636|GO:0010033|GO:0016491|GO:0016705|GO:0016712|GO:0018894|GO:0020037|GO:0043231|GO:0043542|GO:0055114|GO:0061298|GO:0070330|GO:0071603	KEGG TRYPTOPHAN METABOLISM
CYSLTR1	XLOC_048089	up	-	chrX:77868483-77895368	cysteinyl leukotriene receptor 1	2.51667	5.7226	GO:0004974|GO:0005575|GO:0005887|GO:0006816|GO:0006935|GO:0006954|GO:0007166|GO:0007186|GO:0045766|GO:0045907	KEGG NEUROACTIVE LIGAND RECEPTOR INTERACTION
DAPP1	XLOC_024795	up	-	chr2:261723410-261772455	dual adaptor of phosphotyrosine and 3-phosphoinositides	1.65397	3.14698	GO:0005547|GO:0005886|GO:0005942|GO:0035014|GO:0043325	KEGG B CELL RECEPTOR SIGNALING PATHWAY
DBP	XLOC_001034	up	+	chr1:102766761-102771674	D site of albumin promoter (albumin D-box) binding protein	1.04554	2.06414	GO:0000977|GO:0001077|GO:0001889|GO:0005634|GO:0045944|GO:0048511
DCAF12L1	XLOC_048339	up	-	chrX:131415633-131419442	DDB1 and CUL4 associated factor 12-like 1	1.99708	3.99191	GO:0003674|GO:0005575|GO:0008150
DCDC2	XLOC_019306	up	-	chr17:43711171-43899062	doublecortin domain containing 2	1.42247	2.68044	GO:0001764|GO:0035556|GO:0048813
DCLK1	XLOC_023044	up	+	chr2:164062572-164355201	doublecortin-like kinase 1	1.99033	3.97328	GO:0001764|GO:0004672|GO:0004674|GO:0005524|GO:0006468|GO:0007409|GO:0007420|GO:0009615|GO:0021952|GO:0030900|GO:0048675|GO:0048813
DCN	XLOC_039863	up	+	chr7:38783713-38823749	decorin	1.72211	3.29919	GO:0001822|GO:0001890|GO:0005518|GO:0005539|GO:0005578|GO:0005589|GO:0005615|GO:0007519|GO:0007568|GO:0009612|GO:0019800|GO:0031012|GO:0032496|GO:0042060|GO:0047485|GO:0050840	KEGG TGF BETA SIGNALING PATHWAY
DHRS9	XLOC_028016	up	+	chr3:62230675-62254217	dehydrogenase/reductase (SDR family) member 9	2.59984	6.06219	GO:0002138|GO:0004022|GO:0004745|GO:0008209|GO:0016491|GO:0030176|GO:0042448|GO:0042573|GO:0042904|GO:0047035
DIO3	XLOC_037711	up	+	chr6:143766522-143768383	deiodinase, iodothyronine, type III	5.74782	53.7361	GO:0001666|GO:0004800|GO:0005575|GO:0005886|GO:0010008|GO:0016021|GO:0033798|GO:0040018|GO:0042403|GO:0042404|GO:0042446|GO:0055114|GO:0070342
DKK2	XLOC_023621	up	+	chr2:255689578-255782047	dickkopf WNT signaling pathway inhibitor 2	1.25608	2.38846	GO:0005615|GO:0007275|GO:0090090|GO:0090263	KEGG WNT SIGNALING PATHWAY
DKK3	XLOC_003913	up	-	chr1:183921719-183962348	dickkopf WNT signaling pathway inhibitor 3	2.1453	4.42384	GO:0005576|GO:0030325|GO:0032348|GO:0045892|GO:0090090|GO:2000065
DMBT1	XLOC_001751	up	+	chr1:208653653-208723393	deleted in malignant brain tumors 1	1.70038	3.24987	GO:0001824|GO:0001833|GO:0003674|GO:0005044|GO:0005576|GO:0005578|GO:0005622|GO:0005737|GO:0007275|GO:0009611|GO:0010033|GO:0015031|GO:0016020|GO:0016021|GO:0019898|GO:0030154|GO:0030658|GO:0030670|GO:0030858|GO:0031012|GO:0035375|GO:0042246|GO:0042589|GO:0043627
DPYSL3	XLOC_020705	up	-	chr18:37368845-37475124	dihydropyrimidinase-like 3	1.89873	3.72885	GO:0005615|GO:0005829|GO:0006208|GO:0010976|GO:0010977|GO:0016812|GO:0017124|GO:0030027|GO:0030336|GO:0030426|GO:0031941|GO:0035374|GO:0044297|GO:0048666|GO:0048678|GO:0051017|GO:0051219|GO:0051260|GO:0051491|GO:0051764|GO:0070382|GO:0071345
DSE	XLOC_027048	up	-	chr20:29528497-29653349	dermatan sulfate epimerase	1.23722	2.35744	GO:0005783|GO:0005794|GO:0030208|GO:0047757
DTL	XLOC_013220	up	-	chr13:114783199-114821193	denticleless E3 ubiquitin protein ligase homolog (Drosophila)	1.7417	3.34429	GO:0000209|GO:0004842|GO:0005634|GO:0005813|GO:0006511|GO:0006513|GO:0006974|GO:0009411|GO:0019985|GO:0031464|GO:0031465|GO:0031572|GO:0051726
DUSP4	XLOC_017979	up	-	chr16:60748193-60761428	dual specificity phosphatase 4	1.76362	3.39549	GO:0000188|GO:0001706|GO:0004725|GO:0005654|GO:0006470|GO:0008330|GO:0010033|GO:0017017	KEGG MAPK SIGNALING PATHWAY
EDA2R	XLOC_047991	up	-	chrX:67384947-67430027	ectodysplasin A2 receptor	2.41291	5.32547	GO:0004872|GO:0005887|GO:0046330|GO:0051092	KEGG CYTOKINE CYTOKINE RECEPTOR INTERACTION
EGR1	XLOC_020228	up	+	chr18:27369161-27372946	early growth response 1	1.27536	2.42059	GO:0000122|GO:0000976|GO:0000977|GO:0000979|GO:0000982|GO:0001077|GO:0001975|GO:0003677|GO:0003690|GO:0003700|GO:0005634|GO:0005737|GO:0006355|GO:0006366|GO:0007611|GO:0007623|GO:0008134|GO:0008270|GO:0009749|GO:0010628|GO:0010942|GO:0030217|GO:0030509|GO:0031667|GO:0032354|GO:0032868|GO:0032869|GO:0033233|GO:0034465|GO:0034698|GO:0035035|GO:0035690|GO:0035914|GO:0042220|GO:0042493|GO:0043525|GO:…	KEGG PRION DISEASES
EGR2	XLOC_027029	up	-	chr20:24551934-24556227	early growth response 2	3.42702	10.7556	GO:0001102|GO:0003677|GO:0003682|GO:0003700|GO:0005634|GO:0005737|GO:0006355|GO:0006366|GO:0006611|GO:0007611|GO:0007622|GO:0008045|GO:0008270|GO:0014037|GO:0016874|GO:0016925|GO:0021569|GO:0021612|GO:0021660|GO:0021666|GO:0030278|GO:0031625|GO:0032868|GO:0035284|GO:0035914|GO:0042552|GO:0044212|GO:0045444|GO:0045893|GO:0045944|GO:0048168|GO:0071310|GO:0071837
EGR3	XLOC_015902	up	+	chr15:55482686-55487103	early growth response 3	2.94863	7.72016	GO:0001938|GO:0002042|GO:0003677|GO:0005634|GO:0006351|GO:0006355|GO:0007274|GO:0007422|GO:0008270|GO:0035767|GO:0035924|GO:0043066|GO:0044344
EPDR1	XLOC_019407	up	-	chr17:56066895-56091673	ependymin related protein 1 (zebrafish)	2.99607	7.97824	GO:0005509|GO:0005576|GO:0005764|GO:0007160
EPHB6	XLOC_031586	up	+	chr4:135690322-135705579	Eph receptor B6	3.15053	8.87982	GO:0005003|GO:0005524|GO:0005887|GO:0035898|GO:0055074
EPPK1-PS1	XLOC_041151	up	-	chr7:117149053-117159394	Eppk1 epiplakin 1	2.27987	4.85634
EPSTI1	XLOC_015954	up	+	chr15:63762908-63865564	epithelial stromal interaction 1 (breast)	1.67859	3.20115
EXPI	XLOC_007216	up	+	chr10:70632469-70634624	extracellular proteinase inhibitor	inf	inf
F10	XLOC_018095	up	-	chr16:81288535-81307842	coagulation factor X	2.32266	5.00254	GO:0004252|GO:0005509|GO:0005543|GO:0005576|GO:0006508|GO:0007596|GO:0016020|GO:0043231|GO:0051897	KEGG COMPLEMENT AND COAGULATION CASCADES
F2RL1	XLOC_023822	up	-	chr2:44376042-44391317	coagulation factor II (thrombin) receptor-like 1	1.35435	2.55682	GO:0001965|GO:0002286|GO:0002690|GO:0002741|GO:0003104|GO:0004930|GO:0005515|GO:0005887|GO:0006954|GO:0007186|GO:0007204|GO:0007596|GO:0009306|GO:0010804|GO:0014068|GO:0015057|GO:0030193|GO:0030335|GO:0030836|GO:0031143|GO:0031274|GO:0031681|GO:0032930|GO:0034137|GO:0034140|GO:0034141|GO:0034145|GO:0035025|GO:0035926|GO:0042119|GO:0043122|GO:0043123|GO:0043311|GO:0045087|GO:0045909|GO:0045944|GO:…	KEGG NEUROACTIVE LIGAND RECEPTOR INTERACTION
FAM105A	XLOC_024047	up	-	chr2:100047746-100070970	family with sequence similarity 105, member A	1.5923	3.0153
FAM129A	XLOC_012397	up	+	chr13:73927311-74079672	family with sequence similarity 129, member A	2.13794	4.40133	GO:0001933|GO:0001934|GO:0003674|GO:0005634|GO:0005737|GO:0005886|GO:0034976|GO:0045727
FAM131B	XLOC_032647	up	-	chr4:136508268-136517460	family with sequence similarity 131, member B	2.02983	4.08357
FAM46A	XLOC_043951	up	-	chr8:92448626-92455379	family with sequence similarity 46, member A	1.42382	2.68295
FAM89A	XLOC_022089	up	-	chr19:68206068-68219533	family with sequence similarity 89, member A	1.8829	3.68816
FBLIM1	XLOC_036035	up	-	chr5:163841365-163869620	filamin binding LIM protein 1	2.28394	4.87006	GO:0000166|GO:0001725|GO:0003723|GO:0005634|GO:0006397|GO:0008270|GO:0016337|GO:0030054|GO:0030529|GO:0031005|GO:0033623|GO:0043231
FBLN1	XLOC_040274	up	+	chr7:125810695-125890371	fibulin 1	2.24878	4.75281	GO:0003674|GO:0005509|GO:0005575|GO:0005604|GO:0005615|GO:0007566|GO:0010952|GO:0016504|GO:0030198|GO:0031012
FBLN7	XLOC_029849	up	-	chr3:128568848-128604284	fibulin 7	1.95035	3.86468	GO:0005509
FBN1	XLOC_029812	up	-	chr3:124094466-124290395	fibrillin 1	1.40658	2.65108	GO:0001501|GO:0001527|GO:0001822|GO:0005201|GO:0005509|GO:0005578|GO:0005604|GO:0005615|GO:0007507|GO:0031012|GO:0035582|GO:0035583
FCAMR	XLOC_012281	up	+	chr13:52608868-52641598	Fc receptor, IgA, IgM, high affinity	3.05315	8.30022	GO:0001791|GO:0004888|GO:0007165|GO:0019862
FCER1A	XLOC_013119	up	-	chr13:96245260-96251522	Fc fragment of IgE, high affinity I, receptor for; alpha polypeptide	4.75358	26.9755	GO:0000187|GO:0001812|GO:0001820|GO:0005576|GO:0005886|GO:0005887|GO:0006955|GO:0007165|GO:0007166|GO:0007257|GO:0009897|GO:0016021|GO:0019370|GO:0019767|GO:0019768|GO:0019863|GO:0038095|GO:0043306|GO:0045401|GO:0045425|GO:0050731|GO:0050850	KEGG FC EPSILON RI SIGNALING PATHWAY|KEGG ASTHMA
FCER1G	XLOC_013076	up	-	chr13:94228758-94233191	Fc fragment of IgE, high affinity I, receptor for; gamma polypeptide	1.10296	2.14795	GO:0001798|GO:0001805|GO:0001812|GO:0002283|GO:0002431|GO:0002554|GO:0005887|GO:0006911|GO:0007165|GO:0007166|GO:0007229|GO:0009897|GO:0010543|GO:0016064|GO:0019767|GO:0019863|GO:0019864|GO:0019886|GO:0030593|GO:0032733|GO:0032755|GO:0032760|GO:0032765|GO:0032998|GO:0033026|GO:0038095|GO:0042590|GO:0042742|GO:0043306|GO:0045576|GO:0050766|GO:0050776|GO:0050778	KEGG NATURAL KILLER CELL MEDIATED CYTOTOXICITY|KEGG FC EPSILON RI SIGNALING PATHWAY|KEGG ASTHMA
FCER2	XLOC_011395	up	-	chr12:4395816-4407330	Fc fragment of IgE, low affinity II, receptor for (CD23)	3.46913	11.0742	GO:0002925|GO:0009897|GO:0030246|GO:0051000|GO:0051712|GO:0051770	KEGG HEMATOPOIETIC CELL LINEAGE
FCGR2B	XLOC_013062	up	-	chr13:93966533-93983019	Fc fragment of IgG, low affinity IIb, receptor (CD32)	2.63265	6.20164	GO:0001811|GO:0002638|GO:0002862|GO:0002865|GO:0002924|GO:0005886|GO:0006911|GO:0006952|GO:0006955|GO:0007166|GO:0009617|GO:0009897|GO:0016021|GO:0016064|GO:0019864|GO:0019886|GO:0030889|GO:0032693|GO:0045576|GO:0050765|GO:0050766|GO:0050777|GO:0071219	KEGG SYSTEMIC LUPUS ERYTHEMATOSUS|KEGG B CELL RECEPTOR SIGNALING PATHWAY|KEGG FC GAMMA R MEDIATED PHAGOCYTOSIS
FCHO1	XLOC_017798	up	-	chr16:19995968-20013245	FCH domain only 1	2.06378	4.1808
FCN1	XLOC_028994	up	-	chr3:2831418-2835758	ficolin (collagen/fibrinogen domain containing) 1	2.57468	5.95739	GO:0005581|GO:0045087|GO:0046872
FCNB	XLOC_029045	up	-	chr3:11974690-11983068	ficolin B	2.03142	4.08807	GO:0001867|GO:0005581
FCRL1	XLOC_023223	up	+	chr2:206111323-206129923	Fc receptor-like 1	4.69552	25.9115
FCRLA	XLOC_013059	up	-	chr13:93908943-93918792	Fc receptor-like A	2.00529	4.01469	GO:0005576|GO:0005737|GO:0030154
FCRLS	XLOC_024414	up	-	chr2:205998854-206009528	Fc receptor-like S, scavenger receptor	3.02119	8.11837	GO:0003674|GO:0005044|GO:0005575|GO:0008150|GO:0016020
FGB	XLOC_024390	up	-	chr2:201442709-201449669	fibrinogen beta chain	3.09886	8.56742	GO:0005102|GO:0005577|GO:0005615|GO:0005737|GO:0005938|GO:0007165|GO:0009897|GO:0009986|GO:0030168|GO:0030674|GO:0031091|GO:0042060|GO:0044320|GO:0051087|GO:0051258|GO:0051592|GO:0071347|GO:0072562	KEGG COMPLEMENT AND COAGULATION CASCADES
FGG	XLOC_023202	up	+	chr2:201401825-201409136	fibrinogen gamma chain	2.93793	7.66311	GO:0003674|GO:0005102|GO:0005577|GO:0005615|GO:0005737|GO:0005938|GO:0006954|GO:0007165|GO:0009897|GO:0009986|GO:0030168|GO:0030674|GO:0031091|GO:0046872|GO:0051258|GO:0051592|GO:0072562	KEGG COMPLEMENT AND COAGULATION CASCADES
FGL2	XLOC_032397	up	-	chr4:10211914-10414946	fibrinogen-like 2	1.57002	2.96909	GO:0007567|GO:0008233
FIBIN	XLOC_029672	up	-	chr3:108150071-108152343	fin bud initiation factor homolog (zebrafish)	1.63926	3.11506	GO:0005576|GO:0005783|GO:0005794
FILIP1L	XLOC_010290	up	-	chr11:48227744-48526022	filamin A interacting protein 1-like	1.358	2.5633
FKBP10	XLOC_007380	up	+	chr10:88119562-88131465	FK506 binding protein 10	1.37671	2.59676	GO:0000413|GO:0003755|GO:0005509|GO:0005528|GO:0006457|GO:0016020|GO:0018208
FLNA	XLOC_001231	up	+	chr1:152204098-152227391	filamin A, alpha	1.05802	2.08207	GO:0001837|GO:0001948|GO:0004871|GO:0005080|GO:0005515|GO:0005634|GO:0005737|GO:0005802|GO:0005829|GO:0005884|GO:0005886|GO:0007195|GO:0008134|GO:0008150|GO:0015629|GO:0017048|GO:0017160|GO:0030036|GO:0030863|GO:0031267|GO:0031523|GO:0031532|GO:0031852|GO:0034394|GO:0034988|GO:0042177|GO:0042384|GO:0042789|GO:0042803|GO:0042993|GO:0043025|GO:0043113|GO:0043123|GO:0043198|GO:0043234|GO:0043433|GO:…	KEGG FOCAL ADHESION|KEGG MAPK SIGNALING PATHWAY
FLNC	XLOC_031483	up	+	chr4:56478246-56505940	filamin C, gamma	2.70759	6.5323	GO:0003779|GO:0005737|GO:0005886|GO:0008092|GO:0016528|GO:0030506|GO:0042383|GO:0043034|GO:0048747	KEGG FOCAL ADHESION|KEGG MAPK SIGNALING PATHWAY
FN1	XLOC_045994	up	-	chr9:78674436-78763690	fibronectin 1	2.10679	4.30732	GO:0001503|GO:0001525|GO:0001775|GO:0002020|GO:0002931|GO:0005201|GO:0005515|GO:0005576|GO:0005577|GO:0005578|GO:0005604|GO:0005615|GO:0005793|GO:0006953|GO:0007044|GO:0007155|GO:0007160|GO:0007161|GO:0008201|GO:0008347|GO:0008360|GO:0009611|GO:0010193|GO:0010952|GO:0016324|GO:0016504|GO:0018149|GO:0030198|GO:0030335|GO:0031012|GO:0034446|GO:0035924|GO:0036120|GO:0042060|GO:0043066|GO:0045340|GO:…	KEGG FOCAL ADHESION|KEGG ECM RECEPTOR INTERACTION|KEGG PATHWAYS IN CANCER|KEGG REGULATION OF ACTIN CYTOSKELETON|KEGG SMALL CELL LUNG CANCER
FOLR2	XLOC_003693	up	-	chr1:173104829-173123162	folate receptor 2 (fetal)	1.82092	3.53306	GO:0003674|GO:0005575|GO:0008150
FOSL1	XLOC_001949	up	+	chr1:227755886-227764393	fos-like antigen 1	2.0741	4.21082	GO:0000977|GO:0001701|GO:0003677|GO:0003700|GO:0005634|GO:0005829|GO:0007296|GO:0007565|GO:0007612|GO:0008285|GO:0009612|GO:0009629|GO:0014070|GO:0031668|GO:0032570|GO:0034097|GO:0042493|GO:0042542|GO:0042734|GO:0043005|GO:0043065|GO:0043231|GO:0045787|GO:0051091|GO:0051412|GO:0051591|GO:0060674	KEGG WNT SIGNALING PATHWAY
FOXG1	XLOC_037337	up	+	chr6:79532854-79535665	forkhead box G1	2.01883	4.05255	GO:0002052|GO:0003674|GO:0003690|GO:0003705|GO:0005575|GO:0005634|GO:0005667|GO:0007346|GO:0007420|GO:0007568|GO:0008134|GO:0008301|GO:0009792|GO:0009888|GO:0009953|GO:0010468|GO:0016199|GO:0021852|GO:0021954|GO:0021987|GO:0022008|GO:0030900|GO:0030902|GO:0035058|GO:0042472|GO:0043565|GO:0043584|GO:0045665|GO:0045787|GO:0045892|GO:0045944|GO:0048664|GO:0048667|GO:0051090|GO:0051726|GO:2000177
FXYD5	XLOC_003182	up	-	chr1:90620221-90629928	FXYD domain-containing ion transport regulator 5	1.5325	2.89287	GO:0003779|GO:0005216|GO:0016021|GO:0045296
FYB	XLOC_022735	up	+	chr2:75576959-75725112	FYN binding protein	1.47401	2.77793	GO:0032403|GO:0045576
GABRP	XLOC_007885	up	-	chr10:18369143-18395039	gamma-aminobutyric acid (GABA-A) receptor, pi	2.32898	5.0245	GO:0004890|GO:0005230|GO:0005254|GO:0005886|GO:0016021|GO:0030054|GO:0034707|GO:0045211	KEGG NEUROACTIVE LIGAND RECEPTOR INTERACTION
GAS7	XLOC_006971	up	+	chr10:53760999-53988135	growth arrest specific 7	1.84169	3.5843	GO:0001726|GO:0005737|GO:0005884|GO:0007399|GO:0008360|GO:0030041|GO:0030154|GO:0030182|GO:0048812|GO:0051015|GO:0051017
GBP2	XLOC_023680	up	+	chr2:266805233-266821133	guanylate binding protein 2, interferon-inducible	1.27595	2.42158	GO:0000139|GO:0003924|GO:0005525|GO:0005634|GO:0020005|GO:0031410|GO:0035458|GO:0042832|GO:0050830|GO:0051856|GO:0071222|GO:0071346
GBX2	XLOC_046094	up	-	chr9:96754121-96756543	gastrulation brain homeobox 2	inf	inf	GO:0001569|GO:0001755|GO:0003700|GO:0005634|GO:0007411|GO:0008283|GO:0021549|GO:0021555|GO:0021568|GO:0021794|GO:0021884|GO:0021930|GO:0030902|GO:0030917|GO:0035239|GO:0042472|GO:0043565|GO:0048483
GCET2	XLOC_010331	up	-	chr11:64269549-64280721	germinal center expressed transcript 2	1.93028	3.81129
GDA	XLOC_004480	up	-	chr1:246266896-246380710	guanine deaminase	1.19891	2.29566	GO:0006147|GO:0008270|GO:0008892
GDF6	XLOC_034313	up	+	chr5:27786774-27804968	growth differentiation factor 6	4.12507	17.449	GO:0005125|GO:0005615|GO:0008083|GO:0010862|GO:0030509|GO:0032924|GO:0040007|GO:0042803|GO:0045666|GO:0045893|GO:0060389	KEGG TGF BETA SIGNALING PATHWAY
GIMAP7	XLOC_031658	up	+	chr4:143042500-143046671	GTPase, IMAP family member 7	1.74344	3.34833	GO:0003924|GO:0005525|GO:0005811|GO:0006184|GO:0042803
GJA1	XLOC_026553	up	+	chr20:39612064-39624555	gap junction protein, alpha 1	1.5415	2.91097	GO:0000139|GO:0001649|GO:0001701|GO:0001764|GO:0001947|GO:0002070|GO:0002088|GO:0002544|GO:0003104|GO:0003158|GO:0003294|GO:0004871|GO:0005102|GO:0005243|GO:0005515|GO:0005737|GO:0005741|GO:0005764|GO:0005768|GO:0005769|GO:0005770|GO:0005771|GO:0005789|GO:0005794|GO:0005829|GO:0005882|GO:0005886|GO:0005887|GO:0005911|GO:0005916|GO:0005921|GO:0005922|GO:0006915|GO:0007154|GO:0007165|GO:0007204|GO:…	KEGG ARRHYTHMOGENIC RIGHT VENTRICULAR CARDIOMYOPATHY ARVC
GJC2	XLOC_008072	up	-	chr10:45282829-45290655	gap junction protein, gamma 2	2.05956	4.16859	GO:0005243|GO:0005921|GO:0005922|GO:0007267|GO:0009636|GO:0016021|GO:0043209|GO:0055085
GLDN	XLOC_042833	up	+	chr8:57446588-57490039	gliomedin	4.51896	22.9268	GO:0005581|GO:0005615|GO:0005886|GO:0007399|GO:0016021|GO:0030154|GO:0032528|GO:0045162|GO:0086080
GNG2	XLOC_015480	up	+	chr15:8845588-8944463	guanine nucleotide binding protein (G protein), gamma 2	1.31863	2.49429	GO:0005834|GO:0007186|GO:0008283	KEGG CHEMOKINE SIGNALING PATHWAY
GPNMB	XLOC_031668	up	+	chr4:143383025-143404104	glycoprotein (transmembrane) nmb	3.39832	10.5438	GO:0001649|GO:0005178|GO:0005887|GO:0007155|GO:0008201|GO:0016023|GO:0030282|GO:0042470
GPR114	XLOC_021760	up	-	chr19:10491000-10510217	G protein-coupled receptor 114	2.0137	4.03817	GO:0004930|GO:0005886|GO:0007218|GO:0016021
GPR174	XLOC_047311	up	+	chrX:78556245-78599692	G protein-coupled receptor 174	2.91921	7.56432	GO:0016021|GO:0045028
GPR25	XLOC_012872	up	-	chr13:58188053-58189133	G protein-coupled receptor 25	2.59031	6.02228	GO:0004945|GO:0016021
GPR35	XLOC_045540	up	+	chr9:99793351-99810691	G protein-coupled receptor 35	2.97901	7.88445	GO:0004930|GO:0005887|GO:0007186	KEGG NEUROACTIVE LIGAND RECEPTOR INTERACTION
GPX2	XLOC_038222	up	-	chr6:109236419-109239718	glutathione peroxidase 2	1.40502	2.64821	GO:0001659|GO:0002862|GO:0004602|GO:0005634|GO:0005730|GO:0005737|GO:0006979|GO:0009609|GO:0051702|GO:0055114	KEGG ARACHIDONIC ACID METABOLISM
GZMK	XLOC_023935	up	-	chr2:64101924-64110056	granzyme K	2.19794	4.58824	GO:0004252|GO:0006508|GO:0008236
GZMM	XLOC_040650	up	-	chr7:13062466-13068040	granzyme M (lymphocyte met-ase 1)	1.55481	2.93795	GO:0004175|GO:0004252|GO:0005575|GO:0005576|GO:0006508|GO:0006915|GO:0008150|GO:0008152|GO:0008236|GO:0019835|GO:0045087
HAVCR1	XLOC_006746	up	+	chr10:31644783-31668189	hepatitis A virus cellular receptor 1	4.72421	26.4319	GO:0003674|GO:0005615|GO:0006911|GO:0007584|GO:0009986|GO:0010046|GO:0016021|GO:0033574|GO:0042493|GO:0045335|GO:0046677
HAVCR2	XLOC_006743	up	+	chr10:31377041-31404982	hepatitis A virus cellular receptor 2	2.23156	4.69642	GO:0016020
HCK	XLOC_028670	up	+	chr3:154982908-155025529	hemopoietic cell kinase	1.51588	2.85973	GO:0004713|GO:0004715|GO:0005524|GO:0005634|GO:0005764|GO:0005794|GO:0005829|GO:0005884|GO:0005901|GO:0005925|GO:0006887|GO:0006909|GO:0006954|GO:0008284|GO:0008360|GO:0018108|GO:0030133|GO:0031234|GO:0042802|GO:0042995|GO:0043066|GO:0045087|GO:0046777|GO:0050764|GO:0050830|GO:0051090|GO:0071801|GO:2000251	KEGG CHEMOKINE SIGNALING PATHWAY|KEGG FC GAMMA R MEDIATED PHAGOCYTOSIS
HPX	XLOC_003825	up	-	chr1:177429463-177436972	hemopexin	1.91597	3.77367	GO:0002639|GO:0002925|GO:0005615|GO:0006810|GO:0020027|GO:0042168|GO:0042511|GO:0046872|GO:0051246|GO:0060332|GO:0060335
HTR1B	XLOC_043944	up	-	chr8:88663773-88669216	5-hydroxytryptamine (serotonin) receptor 1B, G protein-coupled	2.78746	6.90413	GO:0002031|GO:0004993|GO:0005737|GO:0005886|GO:0005887|GO:0007205|GO:0007210|GO:0007268|GO:0007631|GO:0008144|GO:0009636|GO:0014059|GO:0030818|GO:0032229|GO:0042220|GO:0042310|GO:0042493|GO:0042756|GO:0045471|GO:0046849|GO:0050795|GO:0051378|GO:0051385|GO:0051967|GO:0071502	KEGG NEUROACTIVE LIGAND RECEPTOR INTERACTION
HTRA3	XLOC_014131	up	+	chr14:79875137-79903558	HtrA serine peptidase 3	1.45987	2.75084	GO:0001558|GO:0004175|GO:0004252|GO:0005520|GO:0005576|GO:0006508|GO:0008236|GO:0030512|GO:0030514
HUNK	XLOC_009727	up	+	chr11:34169312-34283362	hormonally upregulated Neu-associated kinase	2.34478	5.07983	GO:0004672|GO:0004674|GO:0005524|GO:0006468
ICOS	XLOC_045354	up	+	chr9:67563766-67599778	inducible T-cell co-stimulator	1.71801	3.28982	GO:0002517|GO:0003674|GO:0005887|GO:0009897|GO:0016337|GO:0031295	KEGG PRIMARY IMMUNODEFICIENCY|KEGG CELL ADHESION MOLECULES CAMS|KEGG T CELL RECEPTOR SIGNALING PATHWAY|KEGG INTESTINAL IMMUNE NETWORK FOR IGA PRODUCTION
IFI204	XLOC_013125	up	-	chr13:96588436-96606181	interferon activated gene 204	1.89045	3.70751	GO:0003690|GO:0003712|GO:0006357|GO:0035458|GO:0045669|GO:0048839
IFI27L2B	XLOC_038399	up	-	chr6:136556835-136558322	interferon, alpha-inducible protein 27 like 2B	1.6507	3.13986	GO:0016021
IFIT3	XLOC_002232	up	+	chr1:260127718-260132862	interferon-induced protein with tetratricopeptide repeats 3	1.33958	2.53078	GO:0005737|GO:0005739|GO:0008285|GO:0009615|GO:0035457|GO:0035458|GO:0042802|GO:0043066
IGFBP1	XLOC_014143	up	+	chr14:81083055-81088123	insulin-like growth factor binding protein 1	1.03547	2.04978	GO:0005520|GO:0005615|GO:0006006|GO:0008286|GO:0030307|GO:0042246|GO:0048015
IGHA	XLOC_038488	up	-	chr6:147047313-147048654	immunoglobulin heavy chain, alpha	2.99561	7.97569
IGHG	XLOC_038512	up	-	chr6:148130016-148134307	Immunoglobulin heavy chain (gamma polypeptide)	3.8643	14.5636	GO:0003823
IGHV	XLOC_038523	up	-	chr6:149062741-149078048	immunoglobulin heavy variable region	3.58576	12.0066
IGJ	XLOC_013938	up	+	chr14:21086834-21094014	immunoglobulin joining chain	3.10192	8.58561
IGSF7	XLOC_008734	up	-	chr10:103305074-103309647	immunoglobulin superfamily, member 7	2.81295	7.0272
IKZF3	XLOC_008531	up	-	chr10:86212351-86305713	IKAROS family zinc finger 3	2.46542	5.52288	GO:0005634|GO:0005737|GO:0005886|GO:0008270|GO:0030888|GO:0042803|GO:0042981|GO:0043565|GO:0045577|GO:0045619|GO:0046982
IL10RA	XLOC_043674	up	-	chr8:48184547-48200321	interleukin 10 receptor, alpha	1.29745	2.45794	GO:0004920|GO:0005737|GO:0019969|GO:0032496	KEGG CYTOKINE CYTOKINE RECEPTOR INTERACTION|KEGG JAK STAT SIGNALING PATHWAY
IL11	XLOC_002935	up	-	chr1:75891523-75897820	interleukin 11	2.97913	7.88511	GO:0005125|GO:0005142|GO:0005615|GO:0005737|GO:0008083|GO:0008284|GO:0033138|GO:0043410|GO:0045944|GO:0046888|GO:0050731	KEGG CYTOKINE CYTOKINE RECEPTOR INTERACTION|KEGG HEMATOPOIETIC CELL LINEAGE|KEGG JAK STAT SIGNALING PATHWAY
IL18R1	XLOC_045241	up	+	chr9:46869446-46903366	interleukin 18 receptor 1	1.84292	3.58735	GO:0003674|GO:0005575|GO:0007165|GO:0008150|GO:0030101|GO:0032729|GO:0035655|GO:0042008|GO:0042346|GO:0045063	KEGG CYTOKINE CYTOKINE RECEPTOR INTERACTION
IL18RAP	XLOC_045242	up	+	chr9:46909686-46940020	interleukin 18 receptor accessory protein	2.38108	5.20927	GO:0005575|GO:0042007|GO:0070301|GO:0071345	KEGG CYTOKINE CYTOKINE RECEPTOR INTERACTION
IL19	XLOC_012819	up	-	chr13:52751309-52759118	interleukin 19	6.3011	78.8533	GO:0003674|GO:0005575|GO:0006917|GO:0008150|GO:0042226|GO:0072593	KEGG CYTOKINE CYTOKINE RECEPTOR INTERACTION|KEGG JAK STAT SIGNALING PATHWAY
IL1R2	XLOC_045237	up	+	chr9:46526301-46566510	interleukin 1 receptor, type II	4.08751	17.0006	GO:0004910|GO:0005576|GO:0005886|GO:0016021	KEGG CYTOKINE CYTOKINE RECEPTOR INTERACTION|KEGG HEMATOPOIETIC CELL LINEAGE|KEGG MAPK SIGNALING PATHWAY
IL1RL1	XLOC_045240	up	+	chr9:46818260-46868991	interleukin 1 receptor-like 1	2.83454	7.13315	GO:0002113|GO:0002114|GO:0002826|GO:0003674|GO:0004908|GO:0005615|GO:0005886|GO:0008285|GO:0009897|GO:0009986|GO:0016021|GO:0032689|GO:0032754|GO:0043032|GO:0043124|GO:0050729|GO:0090197|GO:1901653
IL1RN	XLOC_027617	up	+	chr3:1445633-1461986	interleukin 1 receptor antagonist	1.88276	3.6878	GO:0001660|GO:0001960|GO:0002439|GO:0005149|GO:0005150|GO:0005151|GO:0005152|GO:0005576|GO:0005615|GO:0005634|GO:0005737|GO:0005813|GO:0006629|GO:0006953|GO:0007565|GO:0007613|GO:0009968|GO:0010243|GO:0014050|GO:0014070|GO:0019752|GO:0030073|GO:0030336|GO:0031982|GO:0032496|GO:0034115|GO:0042493|GO:0043066|GO:0043507|GO:0045352|GO:0045353|GO:0045837|GO:0051384|GO:0070670|GO:2000660
IL23R	XLOC_032798	up	-	chr4:162989571-163092264	interleukin 23 receptor	2.18204	4.53795	GO:0002230|GO:0002827|GO:0003674|GO:0005143|GO:0005575|GO:0008150|GO:0032496|GO:0032693|GO:0032729|GO:0032735|GO:0034341|GO:0038155|GO:0042019|GO:0042020|GO:0072536	KEGG CYTOKINE CYTOKINE RECEPTOR INTERACTION|KEGG JAK STAT SIGNALING PATHWAY
IL24	XLOC_012816	up	-	chr13:52707114-52712513	interleukin 24	5.95879	62.1977	GO:0003674|GO:0005125|GO:0005576|GO:0005615|GO:0005783|GO:0006915|GO:0008284|GO:0008285|GO:0030336|GO:0033136|GO:0042060|GO:0042517|GO:0043065|GO:0071222|GO:0071353	KEGG CYTOKINE CYTOKINE RECEPTOR INTERACTION|KEGG JAK STAT SIGNALING PATHWAY
IL2RA	XLOC_019516	up	-	chr17:72190448-72250645	interleukin 2 receptor, alpha	2.02358	4.06591	GO:0002437|GO:0004911|GO:0006924|GO:0007219|GO:0008144|GO:0009897|GO:0009986|GO:0016021|GO:0019976|GO:0038110|GO:0042102|GO:0042104|GO:0042130|GO:0043029|GO:0043065|GO:0045582|GO:0046013|GO:0050672|GO:0050687|GO:0050728|GO:0050777	KEGG CYTOKINE CYTOKINE RECEPTOR INTERACTION|KEGG HEMATOPOIETIC CELL LINEAGE|KEGG JAK STAT SIGNALING PATHWAY|KEGG ENDOCYTOSIS
IL6	XLOC_031286	up	+	chr4:3095535-3100112	interleukin 6	2.75732	6.76139	GO:0001781|GO:0001878|GO:0002384|GO:0002675|GO:0005102|GO:0005125|GO:0005138|GO:0005615|GO:0005896|GO:0006469|GO:0006953|GO:0006954|GO:0006955|GO:0007568|GO:0008083|GO:0008284|GO:0008285|GO:0008360|GO:0009408|GO:0009409|GO:0009611|GO:0009612|GO:0009617|GO:0009897|GO:0010574|GO:0010628|GO:0014070|GO:0016049|GO:0019221|GO:0031000|GO:0031018|GO:0031175|GO:0031667|GO:0032494|GO:0032496|GO:0032722|GO:…	KEGG CYTOKINE CYTOKINE RECEPTOR INTERACTION|KEGG HEMATOPOIETIC CELL LINEAGE|KEGG INTESTINAL IMMUNE NETWORK FOR IGA PRODUCTION|KEGG PRION DISEASES|KEGG HYPERTROPHIC CARDIOMYOPATHY HCM|KEGG JAK STAT SIGNALING PATHWAY|KEGG PATHWAYS IN CANCER|KEGG TOLL LIKE RECEPTOR SIGNALING PATHWAY|KEGG NOD LIKE RECEPTOR SIGNALING PATHWAY
IL6R	XLOC_024464	up	-	chr2:208629065-208678076	interleukin 6 receptor	1.53979	2.90752	GO:0004897|GO:0004915|GO:0005138|GO:0005576|GO:0005615|GO:0005896|GO:0008284|GO:0009986|GO:0010332|GO:0010536|GO:0016021|GO:0016049|GO:0016324|GO:0019221|GO:0019899|GO:0019981|GO:0031018|GO:0032496|GO:0032717|GO:0032722|GO:0032755|GO:0032809|GO:0032966|GO:0034097|GO:0042517|GO:0042803|GO:0043066|GO:0043410|GO:0043434|GO:0045471|GO:0046427|GO:0048661|GO:0050731|GO:0050829|GO:0050830|GO:0051092|GO:…	KEGG CYTOKINE CYTOKINE RECEPTOR INTERACTION|KEGG HEMATOPOIETIC CELL LINEAGE|KEGG JAK STAT SIGNALING PATHWAY
IL9R	XLOC_006689	up	+	chr10:15592369-15603827	interleukin 9 receptor	2.39298	5.25241	GO:0004919|GO:0005575|GO:0016020|GO:0019983|GO:0030307|GO:0038113	KEGG CYTOKINE CYTOKINE RECEPTOR INTERACTION|KEGG HEMATOPOIETIC CELL LINEAGE|KEGG JAK STAT SIGNALING PATHWAY
INHBA	XLOC_019362	up	-	chr17:49961228-49978776	inhibin beta-A	3.03321	8.18629	GO:0000082|GO:0001541|GO:0001707|GO:0001942|GO:0002244|GO:0005102|GO:0005125|GO:0005179|GO:0005576|GO:0006357|GO:0006917|GO:0007050|GO:0008083|GO:0008285|GO:0008584|GO:0010862|GO:0017046|GO:0030308|GO:0032925|GO:0040007|GO:0042476|GO:0042493|GO:0042541|GO:0042701|GO:0042802|GO:0043509|GO:0043512|GO:0045648|GO:0045786|GO:0045893|GO:0045944|GO:0046880|GO:0046982|GO:0048333|GO:0060021|GO:0060279|GO:…	KEGG CYTOKINE CYTOKINE RECEPTOR INTERACTION|KEGG TGF BETA SIGNALING PATHWAY
INHBB	XLOC_012767	up	-	chr13:40555698-40561388	inhibin beta-B	1.80173	3.48638	GO:0005179|GO:0005576|GO:0008083|GO:0009267|GO:0009605|GO:0032869|GO:0032924|GO:0040007|GO:0042803|GO:0042981|GO:0045444|GO:0046676|GO:0046881|GO:0046882|GO:0048178|GO:0048471|GO:0048599|GO:0060279|GO:0071397	KEGG CYTOKINE CYTOKINE RECEPTOR INTERACTION|KEGG TGF BETA SIGNALING PATHWAY
IRX4	XLOC_002598	up	-	chr1:34059613-34068683	iroquois homeobox 4	2.37285	5.17963	GO:0003700|GO:0005634|GO:0007507|GO:0043565|GO:0048561
ITGA2	XLOC_023965	up	-	chr2:71536136-71636206	integrin, alpha 2	2.17367	4.5117	GO:0001666|GO:0001894|GO:0002687|GO:0005178|GO:0005518|GO:0005615|GO:0005634|GO:0005886|GO:0005925|GO:0006928|GO:0006971|GO:0007155|GO:0007229|GO:0008283|GO:0008305|GO:0009279|GO:0009612|GO:0009897|GO:0009986|GO:0010634|GO:0010694|GO:0014070|GO:0014075|GO:0014850|GO:0014911|GO:0016021|GO:0030424|GO:0030879|GO:0031346|GO:0032403|GO:0032870|GO:0032967|GO:0033343|GO:0033591|GO:0042060|GO:0042493|GO:…	KEGG HEMATOPOIETIC CELL LINEAGE|KEGG FOCAL ADHESION|KEGG ECM RECEPTOR INTERACTION|KEGG HYPERTROPHIC CARDIOMYOPATHY HCM|KEGG ARRHYTHMOGENIC RIGHT VENTRICULAR CARDIOMYOPATHY ARVC|KEGG PATHWAYS IN CANCER|KEGG DILATED CARDIOMYOPATHY|KEGG REGULATION OF ACTIN CYTOSKELETON|KEGG SMALL CELL LUNG CANCER
ITGA4	XLOC_028088	up	+	chr3:72754338-72827841	integrin, alpha 4	1.92609	3.80024	GO:0001968|GO:0001974|GO:0007155|GO:0007157|GO:0007159|GO:0007229|GO:0007507|GO:0008305|GO:0009897|GO:0009986|GO:0016477|GO:0060324|GO:0060710	KEGG HEMATOPOIETIC CELL LINEAGE|KEGG FOCAL ADHESION|KEGG ECM RECEPTOR INTERACTION|KEGG CELL ADHESION MOLECULES CAMS|KEGG INTESTINAL IMMUNE NETWORK FOR IGA PRODUCTION|KEGG LEUKOCYTE TRANSENDOTHELIAL MIGRATION|KEGG HYPERTROPHIC CARDIOMYOPATHY HCM|KEGG ARRHYTHMOGENIC RIGHT VENTRICULAR CARDIOMYOPATHY ARVC|KEGG DILATED CARDIOMYOPATHY|KEGG LEISHMANIA INFECTION|KEGG REGULATION OF ACTIN CYTOSKELETON
ITGAD	XLOC_001735	up	+	chr1:206632106-206669617	integrin, alpha D	2.01334	4.03716	GO:0007155|GO:0007229|GO:0008305|GO:0046872|GO:0046982|GO:0050798	KEGG REGULATION OF ACTIN CYTOSKELETON
ITGAL	XLOC_001713	up	+	chr1:205742368-205780282	integrin, alpha L	1.45252	2.73686	GO:0001772|GO:0002291|GO:0007157|GO:0007159|GO:0007166|GO:0007229|GO:0008305|GO:0009897|GO:0009986|GO:0016337|GO:0022407|GO:0022409|GO:0032403|GO:0042102|GO:0046982|GO:0050798|GO:0050839|GO:0050850	KEGG CELL ADHESION MOLECULES CAMS|KEGG LEUKOCYTE TRANSENDOTHELIAL MIGRATION|KEGG NATURAL KILLER CELL MEDIATED CYTOTOXICITY|KEGG REGULATION OF ACTIN CYTOSKELETON|KEGG VIRAL MYOCARDITIS
ITGAM	XLOC_001733	up	+	chr1:206493981-206573171	integrin, alpha M	2.06458	4.18312	GO:0001846|GO:0001948|GO:0005634|GO:0007155|GO:0007159|GO:0007229|GO:0008201|GO:0008305|GO:0009897|GO:0009986|GO:0014005|GO:0016021|GO:0016337|GO:0030593|GO:0043395|GO:0045123|GO:0046982|GO:0050798	KEGG HEMATOPOIETIC CELL LINEAGE|KEGG CELL ADHESION MOLECULES CAMS|KEGG LEUKOCYTE TRANSENDOTHELIAL MIGRATION|KEGG LEISHMANIA INFECTION|KEGG REGULATION OF ACTIN CYTOSKELETON
ITGB4	XLOC_008740	up	-	chr10:103720859-103761488	integrin, beta 4	1.44933	2.73081	GO:0004872|GO:0005604|GO:0005615|GO:0005737|GO:0005886|GO:0005938|GO:0007155|GO:0007160|GO:0007229|GO:0007275|GO:0008305|GO:0009611|GO:0009925|GO:0009986|GO:0016020|GO:0016021|GO:0030056|GO:0031252|GO:0031581|GO:0046847|GO:0048870|GO:0050839	KEGG FOCAL ADHESION|KEGG ECM RECEPTOR INTERACTION|KEGG HYPERTROPHIC CARDIOMYOPATHY HCM|KEGG ARRHYTHMOGENIC RIGHT VENTRICULAR CARDIOMYOPATHY ARVC|KEGG DILATED CARDIOMYOPATHY|KEGG REGULATION OF ACTIN CYTOSKELETON
ITGB7	XLOC_041403	up	-	chr7:141618019-141634840	integrin, beta 7	1.87049	3.65657	GO:0004872|GO:0005615|GO:0005737|GO:0007155|GO:0007160|GO:0007229|GO:0007275|GO:0008305|GO:0016021|GO:0050839|GO:0050900	KEGG FOCAL ADHESION|KEGG ECM RECEPTOR INTERACTION|KEGG CELL ADHESION MOLECULES CAMS|KEGG INTESTINAL IMMUNE NETWORK FOR IGA PRODUCTION|KEGG HYPERTROPHIC CARDIOMYOPATHY HCM|KEGG ARRHYTHMOGENIC RIGHT VENTRICULAR CARDIOMYOPATHY ARVC|KEGG DILATED CARDIOMYOPATHY|KEGG REGULATION OF ACTIN CYTOSKELETON
ITGBL1	XLOC_016078	up	+	chr15:113495769-113763286	integrin, beta-like 1	1.61463	3.06233	GO:0005576
KCNA2	XLOC_023511	up	+	chr2:229304204-229317272	potassium voltage-gated channel, shaker-related subfamily, member 2	2.14296	4.41667	GO:0005251|GO:0005515|GO:0008076|GO:0015271|GO:0021633|GO:0044224|GO:0051259|GO:0051260
KCNA3	XLOC_023510	up	+	chr2:229232919-229250976	potassium voltage-gated channel, shaker-related subfamily, member 3	1.69495	3.23766	GO:0005249|GO:0005251|GO:0005515|GO:0005886|GO:0006813|GO:0008076|GO:0015271|GO:0045121|GO:0051260
KCNN4	XLOC_000747	up	+	chr1:82493752-82508499	potassium intermediate/small conductance calcium-activated channel, subfamily N, member 4	1.93439	3.82216	GO:0005267|GO:0005516|GO:0006813|GO:0006816|GO:0006820|GO:0006884|GO:0015269|GO:0016021|GO:0016286|GO:0016323|GO:0016324|GO:0019903|GO:0022894|GO:0030322|GO:0043025|GO:0045121|GO:0045332|GO:0046541|GO:0050714|GO:0050862|GO:0071435
KCNS1	XLOC_030115	up	-	chr3:166739096-166746415	potassium voltage-gated channel, delayed-rectifier, subfamily S, member 1	3.23303	9.40241	GO:0005251|GO:0005886|GO:0008076|GO:0015459|GO:0051260
KIF21B	XLOC_012348	up	+	chr13:58030706-58080581	kinesin family member 21B	1.60209	3.03583	GO:0003777|GO:0005524|GO:0005874|GO:0005875|GO:0007018
KLF6	XLOC_019499	up	-	chr17:69624949-69633949	Kruppel-like factor 6	1.24712	2.37367	GO:0003676|GO:0003690|GO:0003700|GO:0005634|GO:0005737|GO:0006351|GO:0008270|GO:0019221|GO:0042060|GO:0045944|GO:0070301|GO:0071407|GO:0071409|GO:1901653
KLRA1	XLOC_033225	up	-	chr4:227954955-228022126	killer cell lectin-like receptor, subfamily A, member 1	1.66664	3.17474	GO:0003674|GO:0005575|GO:0008150|GO:0030246
KLRA5	XLOC_033223	up	-	chr4:227867617-227878222	killer cell lectin-like receptor, subfamily A, member 5	2.03396	4.09527	GO:0030101
KLRK1	XLOC_033057	up	-	chr4:212034011-212046710	killer cell lectin-like receptor subfamily K, member 1	1.69974	3.24842	GO:0002223|GO:0009897|GO:0009986|GO:0016021|GO:0030101|GO:0030246|GO:0032394|GO:0032729|GO:0042288|GO:0042803|GO:0045429|GO:0045954|GO:0050830|GO:0071222	KEGG NATURAL KILLER CELL MEDIATED CYTOTOXICITY
KNG1	XLOC_010027	up	+	chr11:84457797-84684332	kininogen 1	1.80152	3.48587	GO:0001938|GO:0002020|GO:0004869|GO:0005102|GO:0005615|GO:0006953|GO:0006954|GO:0007162|GO:0007204|GO:0007596|GO:0030195|GO:0042130|GO:0042311|GO:0043204|GO:0043231|GO:0043407|GO:0043410|GO:0045861|GO:0048146|GO:0050672|GO:0052548	KEGG COMPLEMENT AND COAGULATION CASCADES
KRT17	XLOC_008591	up	-	chr10:87952321-87957041	keratin 17	inf	inf	GO:0002009|GO:0005200|GO:0005737|GO:0005882|GO:0007165|GO:0030307|GO:0031424|GO:0032395|GO:0042289|GO:0045095|GO:0045103|GO:0045109|GO:0045727|GO:0051798|GO:0071944
LAMB3	XLOC_012698	up	+	chr13:116586845-116628805	laminin, beta 3	2.10577	4.30427	GO:0005575|GO:0005604|GO:0005610|GO:0008150|GO:0032403|GO:0050873	KEGG FOCAL ADHESION|KEGG ECM RECEPTOR INTERACTION|KEGG PATHWAYS IN CANCER|KEGG SMALL CELL LUNG CANCER
LAMC2	XLOC_012932	up	-	chr13:75532725-75592369	laminin, gamma 2	2.67748	6.39737	GO:0003674|GO:0005578|GO:0005604|GO:0005607|GO:0005610|GO:0005615|GO:0005938|GO:0008150|GO:0008201|GO:0016020|GO:0048471	KEGG FOCAL ADHESION|KEGG ECM RECEPTOR INTERACTION|KEGG PATHWAYS IN CANCER|KEGG SMALL CELL LUNG CANCER
LAPTM5	XLOC_034910	up	+	chr5:152749593-152771632	lysosomal protein transmembrane 5	1.53471	2.8973	GO:0005764|GO:0005765|GO:0005887|GO:0006810
LAX1	XLOC_012835	up	+	chr13:55218780-55229337	lymphocyte transmembrane adaptor 1	2.4256	5.37252	GO:0000188|GO:0005737|GO:0005794|GO:0005886|GO:0006955|GO:0016021|GO:0019901|GO:0035556|GO:0042113|GO:0042169|GO:0045121|GO:0046649|GO:0048305|GO:0050851|GO:0050868
LBP	XLOC_030082	up	-	chr3:160793300-160819979	lipopolysaccharide binding protein	1.53566	2.89921	GO:0001530|GO:0002232|GO:0002281|GO:0005102|GO:0005576|GO:0005615|GO:0006869|GO:0006953|GO:0008289|GO:0009986|GO:0015920|GO:0031663|GO:0032490|GO:0032496|GO:0032720|GO:0032722|GO:0032755|GO:0032757|GO:0032760|GO:0034145|GO:0042535|GO:0042742|GO:0043032|GO:0044130|GO:0045087|GO:0050829|GO:0050830|GO:0060265|GO:0070891|GO:0071222|GO:0071223|GO:0090023	KEGG TOLL LIKE RECEPTOR SIGNALING PATHWAY
LCK	XLOC_035880	up	-	chr5:151480217-151509054	lymphocyte-specific protein tyrosine kinase	1.76032	3.38773	GO:0000242|GO:0001772|GO:0001948|GO:0003823|GO:0004713|GO:0004715|GO:0004722|GO:0005524|GO:0005886|GO:0006468|GO:0006882|GO:0006915|GO:0006919|GO:0007166|GO:0007568|GO:0008022|GO:0009612|GO:0010038|GO:0010043|GO:0010628|GO:0018108|GO:0019901|GO:0030139|GO:0030217|GO:0032403|GO:0042169|GO:0042493|GO:0042523|GO:0042542|GO:0042609|GO:0042610|GO:0043548|GO:0045121|GO:0045588|GO:0046777|GO:0050853|GO:…	KEGG PRIMARY IMMUNODEFICIENCY|KEGG T CELL RECEPTOR SIGNALING PATHWAY|KEGG NATURAL KILLER CELL MEDIATED CYTOTOXICITY
LCN2	XLOC_029104	up	-	chr3:16763058-16766522	lipocalin 2	3.93368	15.2811	GO:0002020|GO:0005215|GO:0005506|GO:0005576|GO:0005615|GO:0005737|GO:0005829|GO:0006811|GO:0006915|GO:0006979|GO:0009615|GO:0009617|GO:0009635|GO:0009636|GO:0010628|GO:0015891|GO:0031346|GO:0031667|GO:0031669|GO:0036094|GO:0042493|GO:0042803|GO:0042981|GO:0045087|GO:0070207|GO:0070301|GO:0071222|GO:0071347|GO:0071356
LCP1	XLOC_015933	up	+	chr15:60932333-60989087	lymphocyte cytosolic protein 1	1.56495	2.95867	GO:0001726|GO:0001891|GO:0002286|GO:0003674|GO:0005509|GO:0005575|GO:0005737|GO:0005829|GO:0005884|GO:0005886|GO:0015629|GO:0031100|GO:0033157|GO:0042802|GO:0051015|GO:0051017
LCP2	XLOC_006703	up	+	chr10:18875178-18921945	lymphocyte cytosolic protein 2	1.47607	2.7819	GO:0045576|GO:0050663	KEGG T CELL RECEPTOR SIGNALING PATHWAY|KEGG NATURAL KILLER CELL MEDIATED CYTOTOXICITY|KEGG FC EPSILON RI SIGNALING PATHWAY
LGALS3	XLOC_015578	up	+	chr15:28094343-28106279	lectin, galactoside-binding, soluble, 3	1.52185	2.87159	GO:0001501|GO:0005578|GO:0005634|GO:0005681|GO:0005737|GO:0005743|GO:0005886|GO:0006397|GO:0008380|GO:0019863|GO:0030154|GO:0030198|GO:0030246|GO:0031012|GO:0045087
LGALS3BP	XLOC_008795	up	-	chr10:107050331-107059670	lectin, galactoside-binding, soluble, 3 binding protein	1.25656	2.38925	GO:0005044|GO:0005578|GO:0007155|GO:0016020|GO:0031012|GO:0070062
LHX2	XLOC_027914	up	+	chr3:27870026-27887928	LIM homeobox 2	4.65195	25.1406	GO:0000988|GO:0001076|GO:0001843|GO:0003700|GO:0005622|GO:0005634|GO:0006351|GO:0007399|GO:0007411|GO:0007420|GO:0007498|GO:0008270|GO:0009953|GO:0021537|GO:0021772|GO:0021978|GO:0021987|GO:0022008|GO:0030182|GO:0043565|GO:0045893|GO:0045944|GO:0048646|GO:2000678
LHX6	XLOC_029142	up	-	chr3:20718971-20742603	LIM homeobox 6	2.25348	4.76832	GO:0003700|GO:0005634|GO:0008270|GO:0021799|GO:0021800|GO:0021853|GO:0021877|GO:0021884|GO:0021895|GO:0043565|GO:0048469
LILRB4	XLOC_000628	up	+	chr1:75149252-75154600	leukocyte immunoglobulin-like receptor, subfamily B, member 4	1.92878	3.80733
LOC100359485	XLOC_004386	up	-	chr1:234115789-234137015	rCG48152-like	4.40185	21.1392
LOC100359496	XLOC_007283	up	+	chr10:81285841-81286290	thymosin, beta 10-like	1.59432	3.01952
LOC100359581	XLOC_038535	up	-	chr6:149381187-149381697	mCG114411-like	2.76209	6.78378
LOC100359753	XLOC_002926	up	-	chr1:75669362-75677212	hypothetical protein LOC100359753	2.62202	6.15611
LOC100359825	XLOC_035063	up	+	chr5:168567764-168585978	ribosomal protein L35a-like	inf	inf	GO:0003735|GO:0005840|GO:0006412
LOC100359854	XLOC_023085	up	+	chr2:174657353-174685974	spindlin-1-like	1.90163	3.73635
LOC100360329	XLOC_038506	up	-	chr6:147894669-147896134	hypothetical protein LOC100360329	3.53933	11.6264
LOC100360968	XLOC_027874	up	+	chr3:24817232-24817836	mCG142527-like	2.69048	6.45528
LOC100361009	XLOC_029148	up	-	chr3:21833572-21834222	rCG64257-like	2.59073	6.02403
LOC100361105	XLOC_038555	up	-	chr6:150102308-150225422	Igh protein-like	2.63509	6.21214
LOC100361311	XLOC_020567	up	-	chr18:4353103-4368967	ribosomal protein L7a-like	7.11519	138.639	GO:0016020|GO:0022625|GO:0030529|GO:0042254|GO:0042788
LOC100361324	XLOC_038555	up	-	chr6:150102308-150225422	hypothetical LOC100361324	2.63509	6.21214
LOC100361392	XLOC_003433	up	-	chr1:129933342-129933477	thymosin, beta 10-like	2.229	4.68809
LOC100361620	XLOC_018637	up	+	chr17:16226572-16226707	thymosin, beta 10-like	1.75036	3.36443
LOC100361633	XLOC_007527	up	+	chr10:103398094-103439433	CD300 molecule-like family member d-like	3.40741	10.6104
LOC100361706	XLOC_010078	up	+	chr11:89196730-89198365	lambda-chain C1-region-like	2.79218	6.92676	GO:0003823
LOC100362423	XLOC_040274	up	+	chr7:125810695-125890371	Fbln1 protein-like	2.24878	4.75281
LOC100362543	XLOC_013107	up	-	chr13:95706958-95722497	Low affinity immunoglobulin gamma Fc region receptor III-like	2.1026	4.29483
LOC100362819	XLOC_011189	up	+	chr12:29129085-30212826	autism susceptibility candidate 2-like	1.98061	3.9466
LOC100363145	XLOC_017700	up	-	chr16:7141050-7179538	stabilin 1	1.88943	3.70489
LOC100363248	XLOC_002580	up	-	chr1:32469327-32550554	Temporarily Assigned Gene name family member (tag-241)-like	1.64951	3.13727
LOC100363282	XLOC_027880	up	+	chr3:25556449-25556929	Igk protein-like	2.40575	5.29911
LOC100363856	XLOC_038571	up	-	chr6:150803179-150803694	Ighg protein-like	2.6723	6.37445
LOC100364435	XLOC_040236	up	+	chr7:122416490-122416700	thymosin, beta 10-like	1.60292	3.03757
LOC100365766	XLOC_038562	up	-	chr6:150349855-150350388	Igh protein-like	inf	inf
LOC100909524	XLOC_038425	up	-	chr6:138201349-138209720	protein Z-dependent protease inhibitor-like	2.7606	6.77678
LOC100909595	XLOC_033154	up	-	chr4:222771083-222784571	solute carrier family 2, facilitated glucose transporter member 3-like	1.43593	2.70557
LOC100909752	XLOC_034473	up	+	chr5:67359918-67469799	collagen alpha-1(XV) chain-like	2.06101	4.17278
LOC100909857	XLOC_035998	up	-	chr5:160504890-160529504	cytidine deaminase-like	inf	inf
LOC100909964	XLOC_012752	up	-	chr13:32793842-32824266	tyrosine-protein phosphatase non-receptor type substrate 1-like	1.97144	3.92159
LOC100910000	XLOC_031341	up	+	chr4:14014662-14085704	platelet glycoprotein 4-like	1.85137	3.60843
LOC100910027	XLOC_017859	up	-	chr16:25964617-25985010	E3 ubiquitin-protein ligase MARCH1-like	2.2431	4.73413
LOC100910061	XLOC_017859	up	-	chr16:25964617-25985010	E3 ubiquitin-protein ligase MARCH1-like	2.2431	4.73413
LOC100910316	XLOC_034727	up	+	chr5:132883011-132922141	tetratricopeptide repeat protein 39A-like	1.94047	3.83831
LOC100910729	XLOC_043802	up	-	chr8:62759376-62767442	immunoglobulin superfamily containing leucine-rich repeat protein 2-like	2.38182	5.21194
LOC100910797	XLOC_040113	up	+	chr7:103219769-103441760	uncharacterized LOC100910797	2.54193	5.82368
LOC100910934	XLOC_020387	up	+	chr18:54627726-54630420	interferon-inducible GTPase 1-like	1.55557	2.9395	GO:0005525|GO:0016020|GO:0016817
LOC100910979	XLOC_020388	up	+	chr18:54692610-54704004	interferon-inducible GTPase 1-like	1.71047	3.27267	GO:0005525|GO:0016020|GO:0016817
LOC100911058	XLOC_033218	up	-	chr4:227620652-227646699	uncharacterized LOC100911058	2.71852	6.58197
LOC100911086	XLOC_031571	up	+	chr4:134177842-134182735	T-cell receptor beta chain T17T-22-like	2.4475	5.4547
LOC100911215	XLOC_004376	up	-	chr1:233715614-233735903	T-cell surface glycoprotein CD5-like	1.87977	3.68016	GO:0005044|GO:0016020
LOC100911239	XLOC_012727	up	-	chr13:18548281-18561964	uncharacterized LOC100911239	inf	inf
LOC100911317	XLOC_031574	up	+	chr4:134234921-134248690	uncharacterized LOC100911317	2.84796	7.19982
LOC100911413	XLOC_001760	up	+	chr1:210165029-210393915	deleted in malignant brain tumors 1 protein-like	1.76734	3.40426
LOC100911478	XLOC_046128	up	-	chr9:100678658-100690927	programmed cell death protein 1-like	3.60965	12.2071
LOC100911486	XLOC_035113	up	+	chr5:174953887-175048913	multiple epidermal growth factor-like domains protein 6-like	1.57585	2.98111	GO:0005509
LOC100911545	XLOC_032123	up	+	chr4:221505975-221556428	alpha-2-macroglobulin-like	6.58154	95.7725	GO:0004866|GO:0005615
LOC100911579	XLOC_026754	up	-	chr20:4765822-4767797	complement C4-like	3.24397	9.47398
LOC100912012	XLOC_043319	up	+	chr8:131394736-131400454	tetranectin-like	1.90042	3.73322	GO:0001501|GO:0001503|GO:0001652|GO:0005509|GO:0005615|GO:0005737|GO:0008201|GO:0010756|GO:0030246|GO:0030282|GO:0036143|GO:0071560
LOC100912098	XLOC_013067	up	-	chr13:94060435-94068454	low affinity immunoglobulin gamma Fc region receptor III-like	1.59366	3.01814
LOC100912277	XLOC_019474	up	-	chr17:61763368-61766176	uncharacterized LOC100912277	2.12332	4.35695
LOC100912308	XLOC_045471	up	+	chr9:92405621-92479504	nuclear autoantigen Sp-100-like	1.14274	2.208
LOC100912573	XLOC_002073	up	+	chr1:234705451-234967092	membrane-spanning 4-domains subfamily A member 6B-like	2.33915	5.06004	GO:0016021
LOC24906	XLOC_006864	up	+	chr10:43664046-43672414	RoBo-1	2.09291	4.26608	GO:0005576|GO:0046849
LOC290595	XLOC_017758	up	-	chr16:14255515-14263122	hypothetical gene supported by AF152002	3.3321	10.0708
LOC292199	XLOC_002580	up	-	chr1:32469327-32550554	hypothetical LOC292199	1.64951	3.13727
LOC299282	XLOC_037629	up	+	chr6:137256802-137291146	Serine protease inhibitor	3.6389	12.4571	GO:0004867|GO:0005576|GO:0010951|GO:0030162
LOC360228	XLOC_007218	up	+	chr10:70671086-70676956	WDNM1 homolog	2.80108	6.96962	GO:0003674|GO:0005575|GO:0005615|GO:0008150|GO:0010577|GO:0030414|GO:0032496|GO:0034612|GO:0043085|GO:0050872
LOC361962	XLOC_031830	up	+	chr4:166397364-166398168	Ig kappa chain V-II region RPMI 6410-like	4.85625	28.9652
LOC362382	XLOC_031838	up	+	chr4:167237881-167238404	Ig kappa chain V-I region HK102-like	1.81091	3.50864
LOC363827	XLOC_010072	up	+	chr11:88487892-88526456	immunoglobulin lambda light chain	3.70389	13.0311
LOC499229	XLOC_001542	up	+	chr1:180224160-180252215	similar to very large inducible GTPase 1 isoform A	1.69473	3.23716
LOC500164	XLOC_047371	up	+	chrX:96720053-96720952	Ig kappa chain V-II region RPMI 6410-like	3.28508	9.74782
LOC500166	XLOC_019265	up	-	chr17:33669967-33707252	Ig kappa chain V-II region 26-10-like	3.43362	10.8049
LOC500169	XLOC_027883	up	+	chr3:25763765-25910778	Ig kappa chain V-I region HK102-like	2.63326	6.20426
LOC500175	XLOC_027876	up	+	chr3:25032767-25033249	Ig kappa chain V-V region MOPC 41-like	3.60863	12.1985
LOC500181	XLOC_027853	up	+	chr3:23970053-23970536	Ig kappa chain V-V region K2-like	2.53843	5.80956
LOC500744	XLOC_038555	up	-	chr6:150102308-150225422	Ig heavy chain V region M315-like	2.63509	6.21214
LOC502799	XLOC_029164	up	-	chr3:25944025-25944527	Ig kappa chain V-V region L6-like	2.30985	4.95832
LOC502826	XLOC_029149	up	-	chr3:22047237-22047630	Ig kappa chain V-IV region-like	2.08381	4.23925
LOC678766	XLOC_021686	up	+	chr19:67153627-67156246	similar to ras homolog gene family, member U	1.41431	2.66532
LOC679731	XLOC_047218	up	+	chrX:65613513-65699198	hypothetical protein LOC679731	1.16372	2.24034
LOC680329	XLOC_010077	up	+	chr11:89093567-89194885	immunoglobulin lambda-like polypeptide 5-like	3.71642	13.1448
LOC680907	XLOC_001809	up	+	chr1:219628310-219723659	similar to scavenger receptor cysteine-rich type 1 protein M160 precursor	3.57903	11.9508	GO:0002365|GO:0005044|GO:0009897|GO:0016020|GO:0032620
LOC680920	XLOC_045064	up	+	chr9:13773865-13789438	similar to natural cytotoxicity triggering receptor 2	2.26104	4.79337
LOC681309	XLOC_023262	up	+	chr2:207943444-207955384	similar to Thrombospondin-3 precursor	1.44892	2.73004	GO:0005509|GO:0005576|GO:0007155
LOC681325	XLOC_047321	up	+	chrX:80538522-80542136	hypothetical protein LOC681325	1.6155	3.06418
LOC682138	XLOC_043025	up	+	chr8:85303921-85332475	similar to DEAD (Asp-Glu-Ala-Asp) box polypeptide 43	1.90796	3.75278	GO:0003723|GO:0005524|GO:0008026
LOC682553	XLOC_031778	up	+	chr4:158503701-158504555	Ig kappa chain V-II region RPMI 6410-like	inf	inf
LOC682707	XLOC_031834	up	+	chr4:166661099-166661832	Ig kappa chain V-II region RPMI 6410-like	2.4443	5.44262
LOC682773	XLOC_032830	up	-	chr4:166872090-166872972	Ig kappa chain V-II region RPMI 6410-like	2.60381	6.0789
LOC682830	XLOC_031845	up	+	chr4:168260933-168261784	Ig kappa chain V-II region RPMI 6410-like	inf	inf
LOC683463	XLOC_000468	up	+	chr1:62998128-63005525	similar to paired-Ig-like receptor B	2.06187	4.17527
LOC683626	XLOC_037140	up	+	chr6:34010472-34031267	similar to limb-bud and heart	1.0478	2.06737
LOC684146	XLOC_019265	up	-	chr17:33669967-33707252	Ig kappa chain V-II region 26-10-like	3.43362	10.8049
LOC685020	XLOC_011120	up	+	chr12:23435985-23473835	similar to paired immunoglobin-like type 2 receptor alpha	2.06602	4.1873
LOC685067	XLOC_023678	up	+	chr2:266744491-266769658	similar to guanylate binding protein family, member 6	1.37094	2.58639	GO:0003924|GO:0005525
LOC685262	XLOC_011571	up	-	chr12:22349258-22352723	similar to paired immunoglobin-like type 2 receptor beta	inf	inf
LOC685289	XLOC_011572	up	-	chr12:22356123-22383916	similar to paired immunoglobin-like type 2 receptor beta	3.39468	10.5172
LOC685324	XLOC_021494	up	+	chr19:39715895-39722316	similar to spermatogenesis associated glutamate (E)-rich protein 4b	2.4132	5.32654
LOC688459	XLOC_045141	up	+	chr9:22278198-22282377	hypothetical protein LOC688459	inf	inf
LOC688504	XLOC_004707	up	-	chr1:289267165-289287763	60S ribosomal protein L28-like	inf	inf
LOC688980	XLOC_032190	up	-	chr4:227679254-227700534	hypothetical protein LOC688980	1.81136	3.50973	GO:0005634
LOC689105	XLOC_013121	up	-	chr13:96341755-96343333	similar to Duffy antigen/chemokine receptor (CD234 antigen)	2.53276	5.78678
LOC690097	XLOC_033070	up	-	chr4:212677266-212700627	similar to immunoreceptor Ly49si3	2.63205	6.19906	GO:0030246
LOC690141	XLOC_032833	up	-	chr4:168105416-168106254	Ig kappa chain V-II region 26-10-like	4.08729	16.998
LOC690156	XLOC_027883	up	+	chr3:25763765-25910778	Ig kappa chain V-I region Rei-like	2.63326	6.20426
LOC690165	XLOC_023562	up	+	chr2:241092336-241100582	Ig kappa chain V-I region HK101-like	2.75374	6.74463
LOC690215	XLOC_031842	up	+	chr4:167699357-167699901	Ig kappa chain V-I region HK102-like	2.48337	5.59202
LOC690275	XLOC_029162	up	-	chr3:25708438-25731343	Ig kappa chain V-V region L6-like	2.46273	5.51259
LOC690302	XLOC_029160	up	-	chr3:25670067-25670568	Ig kappa chain V-V region L6-like	inf	inf
LOC690417	XLOC_027872	up	+	chr3:24759933-24760244	Ig kappa chain V-VI region NQ2-17.4.1-like	2.85753	7.24773
LOC690492	XLOC_000956	up	+	chr1:99475464-99480463	similar to CD33 antigen	1.82278	3.53762
LOC690499	XLOC_027860	up	+	chr3:24318534-24319064	Ig kappa chain V-VI region NQ2-17.4.1-like	3.39954	10.5527
LOC690539	XLOC_027858	up	+	chr3:24239331-24239853	Ig kappa chain V-VI region NQ2-6.1-like	2.70655	6.52759
LOC690580	XLOC_027864	up	+	chr3:24439987-24440526	Ig kappa chain V-VI region NQ2-17.4.1-like	inf	inf
LOC691153	XLOC_008509	up	-	chr10:85360552-85362824	hypothetical protein LOC691153	1.71065	3.27308
LOC691173	XLOC_001569	up	+	chr1:184882620-184892361	similar to cytoskeleton associated protein 2	2.10542	4.30323
LOC691259	XLOC_006862	up	+	chr10:43610294-43621157	hypothetical protein LOC691259	inf	inf
LOC691558	XLOC_015773	up	+	chr15:38813734-38922602	similar to mast cell protease 1	5.38165	41.6906
LOC691603	XLOC_016383	up	-	chr15:38581440-38584304	similar to mast cell protease 9	5.22054	37.2854
LOC691638	XLOC_047687	up	-	chrX:6568476-6581929	similar to Mast cell protease I precursor (RMCP-I) (RMCP-1) (Chymase) (Chymotrysin-like protease) (CLIP protein)	2.88243	7.37391
LOC691828	XLOC_038546	up	-	chr6:149828150-149850360	Ig heavy chain V region 441-like	3.74756	13.4316
LOC691837	XLOC_038551	up	-	chr6:149978056-150077250	Ig heavy chain V region 441-like	4.44779	21.8232
LOC691840	XLOC_038551	up	-	chr6:149978056-150077250	Ig heavy chain V region 441-like	4.44779	21.8232
LOC691892	XLOC_038582	up	-	chr6:151055833-151056296	Ig heavy chain V region IR2-like	4.63398	24.8294
LOC691897	XLOC_038584	up	-	chr6:151135155-151135706	Ig heavy chain V region M315-like	2.56305	5.90956
LOC691925	XLOC_038598	up	-	chr6:151541555-151542011	Ig heavy chain V region 23-like	2.30876	4.95457
LOC691946	XLOC_038622	up	-	chr6:152163765-152164223	Ig heavy chain V region 108A-like	inf	inf
LOC691995	XLOC_008215	up	-	chr10:57414742-57416295	hypothetical protein LOC691995	1.70821	3.26755
LOX	XLOC_020733	up	-	chr18:46713539-46821060	lysyl oxidase	1.99048	3.97369	GO:0001568|GO:0004720|GO:0005507|GO:0005578|GO:0005581|GO:0005615|GO:0005634|GO:0009725|GO:0030199|GO:0030324|GO:0042060|GO:0042493|GO:0048251|GO:0048545|GO:0055114
LPO	XLOC_007258	up	+	chr10:74982140-75002003	lactoperoxidase	3.41373	10.657	GO:0004601|GO:0005737|GO:0006979|GO:0020037
LPPR1	XLOC_035418	up	-	chr5:72308012-72595225	lipid phosphate phosphatase-related protein type 1	2.74287	6.69401	GO:0003824|GO:0007399|GO:0016020|GO:0016021
LRAT	XLOC_024389	up	-	chr2:201310923-201319986	lecithin-retinol acyltransferase (phosphatidylcholine-retinol-O-acyltransferase)	4.82507	28.3459	GO:0001972|GO:0005771|GO:0005789|GO:0005791|GO:0006776|GO:0007601|GO:0008374|GO:0009790|GO:0016021|GO:0019841|GO:0042572|GO:0042573|GO:0043231|GO:0047173|GO:0048471|GO:0050896
LSAMP	XLOC_010330	up	-	chr11:62956368-63592587	limbic system-associated membrane protein	2.18754	4.55528	GO:0005886|GO:0007155|GO:0031225
LSP1	XLOC_001875	up	+	chr1:222524082-222559610	lymphocyte-specific protein 1	1.52576	2.87938	GO:0004871|GO:0006935|GO:0006952
LTBP2	XLOC_037532	up	+	chr6:116955230-117049475	latent transforming growth factor beta binding protein 2	2.57182	5.94559	GO:0005509|GO:0005576|GO:0005615|GO:0007179|GO:0008201|GO:0019838|GO:0031012|GO:0070062
LUM	XLOC_039864	up	+	chr7:38861406-38868211	lumican	2.77624	6.85065	GO:0003674|GO:0005518|GO:0005578|GO:0005583|GO:0005615|GO:0007601|GO:0014070|GO:0030199|GO:0031012|GO:0045944|GO:0051216|GO:0070848
LY49I2	XLOC_033221	up	-	chr4:227822373-227845256	Ly49 inhibitory receptor 2	2.43301	5.40019	GO:0009968
LY49SI3	XLOC_033069	up	-	chr4:212643395-212664180	immunoreceptor Ly49si3	2.11696	4.33779
LY9	XLOC_013088	up	-	chr13:94618303-94644226	lymphocyte antigen 9	2.41119	5.31913	GO:0004872|GO:0016021
LYC2	XLOC_039931	up	+	chr7:60318026-60325592	lysozyme C type 2	1.85567	3.6192	GO:0003796|GO:0005576|GO:0016998|GO:0019835|GO:0042742
LYZ2	XLOC_040887	up	-	chr7:60337949-60343246	lysozyme 2	1.58861	3.00759	GO:0000137|GO:0003796|GO:0005576|GO:0005737|GO:0005788|GO:0005795|GO:0005902|GO:0008152|GO:0016798|GO:0016998|GO:0019835|GO:0030140|GO:0030141|GO:0042742|GO:0048237|GO:0050829|GO:0050830
MAB21L3	XLOC_024627	up	-	chr2:223662131-223689474	mab-21-like 3 (C. elegans)	1.06426	2.0911
MAP1B	XLOC_023853	up	-	chr2:48837123-48930483	microtubule-associated protein 1B	1.64316	3.12349	GO:0001578|GO:0003779|GO:0005515|GO:0005543|GO:0005829|GO:0005856|GO:0005874|GO:0005875|GO:0005886|GO:0007026|GO:0007399|GO:0007409|GO:0007416|GO:0007417|GO:0008017|GO:0009611|GO:0009612|GO:0009743|GO:0009790|GO:0009987|GO:0010035|GO:0014012|GO:0014069|GO:0016358|GO:0016787|GO:0017085|GO:0021700|GO:0030054|GO:0030424|GO:0030425|GO:0030426|GO:0031116|GO:0031667|GO:0032355|GO:0032387|GO:0032403|GO:…
MCM3	XLOC_045796	up	-	chr9:25770287-25788437	minichromosome maintenance complex component 3	1.33021	2.51439	GO:0003677|GO:0003678|GO:0005524|GO:0005634|GO:0005730|GO:0005737|GO:0005813|GO:0006270|GO:0042555|GO:0043231|GO:0048471	KEGG CELL CYCLE
MCPT1	XLOC_015771	up	+	chr15:38754323-38756878	mast cell protease 1	inf	inf	GO:0002002|GO:0004252|GO:0005576|GO:0005622|GO:0006508
MCPT2	XLOC_015773	up	+	chr15:38813734-38922602	mast cell protease 2	5.38165	41.6906	GO:0004252|GO:0005622|GO:0006508
MCPT8L2	XLOC_016379	up	-	chr15:38512230-38515184	mast cell protease 8-like 2	5.00301	32.0668	GO:0004252|GO:0006508
MEOX1	XLOC_008625	up	-	chr10:89590581-89609632	mesenchyme homeobox 1	3.04604	8.25942	GO:0001757|GO:0003682|GO:0003700|GO:0005730|GO:0043565|GO:0045944|GO:0071837
MFAP4	XLOC_006948	up	+	chr10:48785655-48788594	microfibrillar-associated protein 4	1.73063	3.31873	GO:0031012
MFI2	XLOC_010418	up	-	chr11:75210906-75232739	antigen p97 (melanoma associated) identified by monoclonal antibodies 133.2 and 96.5	2.72814	6.62601	GO:0005576|GO:0006826|GO:0006879|GO:0008199
MGC105649	XLOC_028457	up	+	chr3:121310710-121314264	hypothetical LOC302884	1.99565	3.98796	GO:0005634|GO:0005739
MGC108823	XLOC_020390	up	+	chr18:54811545-54820266	similar to interferon-inducible GTPase	1.67522	3.19368	GO:0005525|GO:0016020|GO:0016817|GO:0035458
MGP	XLOC_033295	up	-	chr4:235113782-235117105	matrix Gla protein	1.93146	3.81441	GO:0001503|GO:0005509|GO:0005576|GO:0005615|GO:0005783|GO:0006461|GO:0007584|GO:0009612|GO:0009725|GO:0030154|GO:0030324|GO:0030500|GO:0031012|GO:0042221|GO:0043234|GO:0048306|GO:0048754|GO:0051216|GO:0051384|GO:0051592
MGST2	XLOC_023025	up	+	chr2:160180713-160202851	microsomal glutathione S-transferase 2	2.80644	6.99556	GO:0004364|GO:0004464|GO:0004602|GO:0005635|GO:0005737|GO:0005783|GO:0005886|GO:0006750|GO:0008047|GO:0010243|GO:0016021|GO:0019370|GO:0032496|GO:0043231
MIR147	XLOC_028457	up	+	chr3:121310710-121314264	microRNA mir-147	1.99565	3.98796
MKI67	XLOC_004111	up	-	chr1:214925791-214952481	antigen identified by monoclonal antibody Ki-67	1.74896	3.36116	GO:0000775|GO:0000793|GO:0003674|GO:0005575|GO:0005622|GO:0005634|GO:0005730|GO:0005737|GO:0006259|GO:0007126|GO:0008022|GO:0008283|GO:0014070|GO:0030212|GO:0031100|GO:0034605
MMP12	XLOC_042439	up	+	chr8:5610391-5620294	matrix metallopeptidase 12	2.52934	5.77308	GO:0004222|GO:0005509|GO:0005578|GO:0006508|GO:0008270|GO:0035313|GO:0042221|GO:0042493|GO:0050679|GO:0060054
MMP16	XLOC_034350	up	+	chr5:36239486-36479703	matrix metallopeptidase 16	2.24284	4.73328	GO:0004222|GO:0005509|GO:0005578|GO:0005886|GO:0006508|GO:0008270|GO:0016021|GO:0030574|GO:0031012
MMP2	XLOC_021793	up	-	chr19:26629727-26658966	matrix metallopeptidase 2	1.46813	2.76663	GO:0001525|GO:0001541|GO:0001542|GO:0001553|GO:0001666|GO:0001955|GO:0001957|GO:0001968|GO:0004222|GO:0005578|GO:0005615|GO:0005634|GO:0005737|GO:0005886|GO:0006508|GO:0006979|GO:0007162|GO:0007565|GO:0007566|GO:0007567|GO:0007568|GO:0008152|GO:0008233|GO:0008237|GO:0008270|GO:0009314|GO:0009612|GO:0014012|GO:0014823|GO:0016020|GO:0016049|GO:0016477|GO:0030017|GO:0030335|GO:0030574|GO:0032526|GO:…	KEGG LEUKOCYTE TRANSENDOTHELIAL MIGRATION|KEGG PATHWAYS IN CANCER
MMP25	XLOC_007783	up	-	chr10:12774401-12789473	matrix metallopeptidase 25	2.29865	4.91997	GO:0005886|GO:0009986|GO:0060022
MMP7	XLOC_042446	up	+	chr8:5895392-5903105	matrix metallopeptidase 7	6.40338	84.6466	GO:0002779|GO:0004222|GO:0005578|GO:0006508|GO:0008270|GO:0030574|GO:0042127|GO:0042493|GO:0042742|GO:0050829|GO:0050830	KEGG WNT SIGNALING PATHWAY
MMRN1	XLOC_031771	up	+	chr4:155798334-155845482	multimerin 1	2.54552	5.83819
MPA2L	XLOC_013844	up	+	chr14:5850954-5928420	macrophage activation 2 like	2.22798	4.68478	GO:0003924|GO:0005525
MPEG1	XLOC_002090	up	+	chr1:235886569-235917977	macrophage expressed 1	1.93694	3.82893	GO:0016021
MRC1	XLOC_019013	up	+	chr17:83099531-83180628	mannose receptor, C type 1	2.76854	6.81418	GO:0004872|GO:0004888|GO:0005537|GO:0005886|GO:0006898|GO:0007165|GO:0009986|GO:0010008|GO:0030246
MS4A1	XLOC_004396	up	-	chr1:234493213-234506321	membrane-spanning 4-domains, subfamily A, member 1	3.62803	12.3636	GO:0003674|GO:0005154|GO:0005575|GO:0005730|GO:0008150|GO:0009897|GO:0016021	KEGG HEMATOPOIETIC CELL LINEAGE
MS4A11	XLOC_004402	up	-	chr1:234981706-234995038	membrane-spanning 4-domains, subfamily A, member 11	2.18789	4.55639	GO:0016021
MS4A14	XLOC_004398	up	-	chr1:234536323-234551836	membrane-spanning 4-domains, subfamily A, member 14	1.97262	3.9248	GO:0016021
MS4A2	XLOC_004403	up	-	chr1:235019783-235027733	membrane-spanning 4-domains, subfamily A, member 2	2.26763	4.81531	GO:0005768|GO:0005887|GO:0006954|GO:0007165|GO:0007166|GO:0007202|GO:0007205|GO:0009897|GO:0019767|GO:0019863|GO:0019901|GO:0032998|GO:0042169|GO:0043306|GO:0045121|GO:0050663|GO:0051219|GO:0051279	KEGG FC EPSILON RI SIGNALING PATHWAY|KEGG ASTHMA
MS4A4A	XLOC_002069	up	+	chr1:234650318-234672339	membrane-spanning 4-domains, subfamily A, member 4A	4.10133	17.1642
MS4A6B	XLOC_002066	up	+	chr1:234223937-234362434	membrane-spanning 4-domains, subfamily A, member 6B	2.29713	4.91479
MSC	XLOC_034249	up	+	chr5:3933306-3936590	musculin	2.08505	4.2429	GO:0005634|GO:0014707|GO:0046983|GO:0060021|GO:0060539
MSLN	XLOC_007841	up	-	chr10:14932447-14938109	mesothelin	5.25312	38.137	GO:0003674|GO:0005615|GO:0005794|GO:0005886|GO:0007155|GO:0009986|GO:0031016|GO:0031225
MTHFD1L	XLOC_000347	up	+	chr1:41876333-42065481	methylenetetrahydrofolate dehydrogenase (NADP+ dependent) 1-like	1.70659	3.26388	GO:0003674|GO:0004329|GO:0004477|GO:0004488|GO:0005524|GO:0005575|GO:0005739|GO:0005829|GO:0006730|GO:0008150|GO:0009396
MUC4	XLOC_010400	up	-	chr11:74327776-74369743	mucin 4, cell surface associated	5.64359	49.9908	GO:0001953|GO:0002853|GO:0005176|GO:0005615|GO:0005737|GO:0005783|GO:0007160|GO:0007595|GO:0009725|GO:0010469|GO:0016021|GO:0016324|GO:0022408|GO:0030879|GO:0031077|GO:0031528|GO:0032355|GO:0032403|GO:0032570|GO:0032869|GO:0033189|GO:0034097|GO:0042493|GO:0043234|GO:0046677|GO:0048565|GO:0060206|GO:0071560
MX1	XLOC_010260	up	-	chr11:41398736-41424260	myxovirus (influenza virus) resistance 1	1.41019	2.65772	GO:0003924|GO:0005525|GO:0005634|GO:0009615|GO:0045087|GO:0051607
MYBPC1	XLOC_040774	up	-	chr7:29192152-29277697	myosin binding protein C, slow type	1.85261	3.61153	GO:0003779|GO:0006936|GO:0007155|GO:0017022|GO:0032982
MYBPC2	XLOC_003280	up	-	chr1:101572090-101595570	myosin binding protein C, fast-type	1.37225	2.58874	GO:0006936
MYCL1	XLOC_034825	up	+	chr5:144482689-144489282	v-myc myelocytomatosis viral oncogene homolog 1, lung carcinoma derived (avian)	2.01159	4.03226	GO:0003700|GO:0005634|GO:0046983
MYO16	XLOC_018111	up	-	chr16:84026825-84387681	myosin XVI	1.89673	3.72368	GO:0003774|GO:0003779|GO:0005515|GO:0005524|GO:0005634|GO:0005654|GO:0005730|GO:0005737|GO:0005829|GO:0005886|GO:0008285|GO:0014065|GO:0016020|GO:0016459|GO:0019903|GO:0021549|GO:0032403|GO:0048471|GO:0048812|GO:0051015|GO:2000134
MYO1F	XLOC_039751	up	+	chr7:18618341-18669048	myosin IF	1.56744	2.96378	GO:0002446|GO:0003774|GO:0005524|GO:0007162|GO:0016459|GO:0030335|GO:0030864|GO:0031941|GO:0032956|GO:0043312|GO:0045088|GO:0050830
MYO1G	XLOC_014714	up	-	chr14:80414798-80429940	myosin IG	1.62472	3.08382	GO:0003774|GO:0005524|GO:0005886|GO:0016459
NAIP2	XLOC_023863	up	-	chr2:49536629-49638263	NLR family, apoptosis inhibitory protein 2	1.72277	3.3007
NAIP5	XLOC_023863	up	-	chr2:49536629-49638263	NLR family, apoptosis inhibitory protein 5	1.72277	3.3007	GO:0005737|GO:0006952|GO:0016323|GO:0043027|GO:0043066|GO:0043154
NCAM1	XLOC_043697	up	-	chr8:52455892-52891405	neural cell adhesion molecule 1	1.4739	2.77772	GO:0001928|GO:0005104|GO:0005515|GO:0005886|GO:0007155|GO:0007166|GO:0007568|GO:0007611|GO:0008092|GO:0008201|GO:0009897|GO:0009986|GO:0010035|GO:0010288|GO:0014012|GO:0014076|GO:0016020|GO:0016021|GO:0016338|GO:0019902|GO:0021794|GO:0030275|GO:0030424|GO:0030426|GO:0031100|GO:0031175|GO:0033554|GO:0033555|GO:0034109|GO:0042220|GO:0043025|GO:0048666|GO:0050850|GO:0051930|GO:0060045|GO:0060548|GO:…	KEGG CELL ADHESION MOLECULES CAMS|KEGG PRION DISEASES
NCF1	XLOC_011184	up	+	chr12:27505730-27514989	neutrophil cytosolic factor 1	1.21147	2.31573	GO:0001878|GO:0001909|GO:0002679|GO:0005737|GO:0005791|GO:0005794|GO:0005829|GO:0005886|GO:0006612|GO:0006691|GO:0006915|GO:0006954|GO:0006968|GO:0007154|GO:0008283|GO:0009617|GO:0016020|GO:0016175|GO:0017124|GO:0030425|GO:0035091|GO:0042554|GO:0042742|GO:0043020|GO:0043025|GO:0045730|GO:0045986|GO:0050665|GO:0050830|GO:0050832|GO:0055114|GO:0070946|GO:0070947	KEGG CHEMOKINE SIGNALING PATHWAY|KEGG LEUKOCYTE TRANSENDOTHELIAL MIGRATION|KEGG LEISHMANIA INFECTION|KEGG FC GAMMA R MEDIATED PHAGOCYTOSIS
NCKAP1L	XLOC_040405	up	+	chr7:142849473-142894605	NCK associated protein 1 like	1.47604	2.78184	GO:0001782|GO:0002262|GO:0005829|GO:0006461|GO:0030011|GO:0030295|GO:0030593|GO:0030675|GO:0030838|GO:0030866|GO:0030890|GO:0031209|GO:0032403|GO:0032700|GO:0032715|GO:0032855|GO:0033630|GO:0035509|GO:0042102|GO:0042221|GO:0042327|GO:0042493|GO:0043029|GO:0043066|GO:0043372|GO:0043378|GO:0045579|GO:0045588|GO:0045621|GO:0045648|GO:0045860|GO:0048821|GO:0050853|GO:0060100|GO:0070358|GO:0090023	KEGG REGULATION OF ACTIN CYTOSKELETON
NDN	XLOC_001104	up	+	chr1:124119140-124120740	necdin, melanoma antigen (MAGE) family member	1.82074	3.53262	GO:0001764|GO:0003016|GO:0005515|GO:0005634|GO:0005737|GO:0005813|GO:0005829|GO:0006355|GO:0007409|GO:0007413|GO:0007417|GO:0007585|GO:0008347|GO:0009791|GO:0019233|GO:0042995|GO:0043015|GO:0048011|GO:0048666|GO:0048675|GO:0048871|GO:0071514
NEB	XLOC_029211	up	-	chr3:42756003-42953918	nebulin	1.58647	3.00314	GO:0030016|GO:0030018|GO:0043292
NFAM1	XLOC_041257	up	-	chr7:123840734-123876858	NFAT activating protein with ITAM motif 1	1.47936	2.78825	GO:0004888|GO:0007165|GO:0009986|GO:0016021|GO:0030183|GO:0035556|GO:0045121|GO:0045577|GO:0050853|GO:0050861|GO:0051091
NFKBIZ	XLOC_009858	up	+	chr11:50420562-50447282	nuclear factor of kappa light polypeptide gene enhancer in B-cells inhibitor, zeta	1.72451	3.30468	GO:0005634|GO:0006954
NNMT	XLOC_043687	up	-	chr8:51516527-51531215	nicotinamide N-methyltransferase	2.95702	7.76518	GO:0003674|GO:0008112|GO:0010243|GO:0031100|GO:0042493
NOXO1	XLOC_006641	up	+	chr10:13878940-13883141	NADPH oxidase organizer 1	2.58608	6.00465	GO:0006801|GO:0007154|GO:0016176|GO:0019899|GO:0022617|GO:0035091|GO:0043020|GO:0043085
NR4A3	XLOC_034480	up	+	chr5:68298771-68339853	nuclear receptor subfamily 4, group A, member 3	2.02629	4.07356	GO:0001077|GO:0001707|GO:0003677|GO:0003707|GO:0004879|GO:0005575|GO:0005667|GO:0007411|GO:0008270|GO:0021766|GO:0030534|GO:0031100|GO:0033554|GO:0042472|GO:0042542|GO:0043066|GO:0043434|GO:0043524|GO:0043565|GO:0045787|GO:0045944|GO:0048752|GO:0050885|GO:0060005|GO:2000108
NSG1	XLOC_014119	up	+	chr14:77362125-77383869	neuron specific gene family member 1	1.62194	3.07789	GO:0000139|GO:0007212|GO:0016021|GO:0032051|GO:0048268
OLFML2B	XLOC_012514	up	+	chr13:93609912-93647084	olfactomedin-like 2B	1.48579	2.8007	GO:0030198|GO:0031012|GO:0042803|GO:0050840
OLR1	XLOC_033056	up	-	chr4:211883404-211905489	oxidized low density lipoprotein (lectin-like) receptor 1	2.309	4.95539	GO:0004872|GO:0005041|GO:0005575|GO:0005576|GO:0005886|GO:0006954|GO:0007159|GO:0008219|GO:0016021|GO:0030246|GO:0042157|GO:0042542
OLR1584	XLOC_012575	up	+	chr13:96617194-96637817	olfactory receptor 1584	1.85238	3.61095	GO:0004930|GO:0004984|GO:0005886|GO:0007186|GO:0016021|GO:0050911
OSMR	XLOC_023988	up	-	chr2:75849954-75902876	oncostatin M receptor	1.54039	2.90873	GO:0004896|GO:0004924|GO:0005900|GO:0008284|GO:0016021|GO:0019838|GO:0034097|GO:0038165	KEGG CYTOKINE CYTOKINE RECEPTOR INTERACTION|KEGG JAK STAT SIGNALING PATHWAY
P2RY10	XLOC_047309	up	+	chrX:78326399-78408236	purinergic receptor P2Y, G-protein coupled, 10	1.79343	3.46638	GO:0016021|GO:0045028	KEGG NEUROACTIVE LIGAND RECEPTOR INTERACTION
PARP14	XLOC_009954	up	+	chr11:71194912-71226980	poly (ADP-ribose) polymerase family, member 14	1.08069	2.11505	GO:0003676|GO:0003950|GO:0005737|GO:0005886
PARVG	XLOC_039944	up	+	chr7:63279791-63299569	parvin, gamma	1.47895	2.78746		KEGG FOCAL ADHESION
PCOLCE2	XLOC_043087	up	+	chr8:102910333-102934915	procollagen C-endopeptidase enhancer 2	1.58641	3.00301	GO:0005576
PCSK1	XLOC_022506	up	+	chr2:2274881-2309886	proprotein convertase subtilisin/kexin type 1	1.75154	3.36718	GO:0004175|GO:0004252|GO:0005615|GO:0005791|GO:0005802|GO:0006508|GO:0009749|GO:0009790|GO:0010035|GO:0010157|GO:0014070|GO:0016485|GO:0016486|GO:0016540|GO:0021983|GO:0022008|GO:0030133|GO:0030141|GO:0030425|GO:0031016|GO:0031667|GO:0032403|GO:0032496|GO:0042493|GO:0043005|GO:0043025|GO:0043043|GO:0043204|GO:0043278|GO:0043434|GO:0043559|GO:0043679|GO:0048471|GO:0048678|GO:0050714|GO:0051087|GO:…
PDCD1	XLOC_046131	up	-	chr9:100937103-100950248	programmed cell death 1	3.89416	14.8682	GO:0009897	KEGG CELL ADHESION MOLECULES CAMS|KEGG T CELL RECEPTOR SIGNALING PATHWAY
PDE6H	XLOC_032259	up	+	chr4:235204374-235219664	phosphodiesterase 6H, cGMP-specific, cone, gamma	3.43031	10.7802	GO:0000187|GO:0003674|GO:0005575|GO:0007601|GO:0008150|GO:0030553|GO:0045742|GO:0045745|GO:0047555|GO:0050896
PHEMX	XLOC_001880	up	+	chr1:223053471-223067728	pan hematopoietic expression	1.98667	3.96321	GO:0005622|GO:0007010|GO:0007229|GO:0007596|GO:0007599|GO:0008285|GO:0009986|GO:0016021|GO:0030886|GO:0042832|GO:0050688|GO:0070442|GO:0070527
PHF11L	XLOC_016431	up	-	chr15:42481022-42516823	PHD finger protein 11-like	1.75284	3.37021
PID1	XLOC_046063	up	-	chr9:91401931-91618727	phosphotyrosine interaction domain containing 1	1.80973	3.50577	GO:0001933|GO:0005634|GO:0005730|GO:0005737|GO:0005739|GO:0010628|GO:0044320|GO:0045444|GO:0045944|GO:0046325|GO:0046627|GO:0051881|GO:0070346|GO:0070584|GO:0071345|GO:0071354|GO:0071356|GO:0071398|GO:0090005|GO:0090298|GO:2000045|GO:2000377|GO:2000379|GO:2001170|GO:2001171|GO:2001274
PIGR	XLOC_012282	up	+	chr13:52652422-52682015	polymeric immunoglobulin receptor	1.08679	2.12401	GO:0005154|GO:0005576|GO:0005886|GO:0016021|GO:0030133|GO:0055038	KEGG INTESTINAL IMMUNE NETWORK FOR IGA PRODUCTION
PIK3R5	XLOC_006977	up	+	chr10:54757764-54824135	phosphoinositide-3-kinase, regulatory subunit 5	1.56942	2.96785	GO:0005942|GO:0043551|GO:0046935	KEGG FOCAL ADHESION|KEGG CHEMOKINE SIGNALING PATHWAY|KEGG T CELL RECEPTOR SIGNALING PATHWAY|KEGG LEUKOCYTE TRANSENDOTHELIAL MIGRATION|KEGG B CELL RECEPTOR SIGNALING PATHWAY|KEGG JAK STAT SIGNALING PATHWAY|KEGG NATURAL KILLER CELL MEDIATED CYTOTOXICITY|KEGG FC EPSILON RI SIGNALING PATHWAY|KEGG PATHWAYS IN CANCER|KEGG REGULATION OF ACTIN CYTOSKELETON|KEGG SMALL CELL LUNG CANCER|KEGG FC GAMMA R MEDI…
PKIB	XLOC_026563	up	+	chr20:42346938-42440575	protein kinase (cAMP-dependent, catalytic) inhibitor beta	2.61891	6.14286	GO:0004862|GO:0016301
PKP1	XLOC_012868	up	-	chr13:57753231-57800892	plakophilin 1	3.06933	8.39383	GO:0003674|GO:0005521|GO:0005575|GO:0005634|GO:0005730|GO:0008150|GO:0030057|GO:0045110
PLA1A	XLOC_010351	up	-	chr11:67129357-67203665	phospholipase A1 member A	2.0204	4.05696	GO:0005576|GO:0016042|GO:0016787
PLA2G2A	XLOC_035002	up	+	chr5:161024072-161026650	phospholipase A2, group IIA (platelets, synovial fluid)	3.25462	9.54417	GO:0004623|GO:0005509|GO:0005543|GO:0005615|GO:0005739|GO:0005783|GO:0006644|GO:0008285|GO:0016020|GO:0016042|GO:0030141|GO:0035019|GO:0042127|GO:0046473|GO:0047498|GO:0048471|GO:0050678|GO:0050680	KEGG FC EPSILON RI SIGNALING PATHWAY|KEGG MAPK SIGNALING PATHWAY|KEGG ARACHIDONIC ACID METABOLISM|KEGG VEGF SIGNALING PATHWAY
PLA2G2D	XLOC_035001	up	+	chr5:160963996-160970156	phospholipase A2, group IID	1.90451	3.74382	GO:0004623|GO:0005509|GO:0005576|GO:0006644|GO:0016042	KEGG FC EPSILON RI SIGNALING PATHWAY|KEGG MAPK SIGNALING PATHWAY|KEGG ARACHIDONIC ACID METABOLISM|KEGG VEGF SIGNALING PATHWAY
PLD4	XLOC_037743	up	+	chr6:146329773-146337292	phospholipase D family, member 4	1.0935	2.13391	GO:0003824
PLXNC1	XLOC_040811	up	-	chr7:35912099-36063745	plexin C1	2.21796	4.65235	GO:0004872|GO:0005622|GO:0007165|GO:0007275|GO:0016021
PODNL1	XLOC_021443	up	+	chr19:36217162-36223726	podocan-like 1	2.18885	4.55942
POSTN	XLOC_023039	up	+	chr2:163331244-163362444	periostin, osteoblast specific factor	4.25387	19.0784	GO:0005578|GO:0007155|GO:0008201|GO:0008593|GO:0009888|GO:0030198|GO:0031012
PRKCB	XLOC_001666	up	+	chr1:199294993-199639140	protein kinase C, beta	1.73491	3.32859	GO:0003682|GO:0004697|GO:0005080|GO:0005246|GO:0005515|GO:0005524|GO:0005634|GO:0005737|GO:0005813|GO:0005829|GO:0005886|GO:0006351|GO:0006357|GO:0006468|GO:0006816|GO:0006874|GO:0006915|GO:0008270|GO:0009749|GO:0010829|GO:0014059|GO:0018894|GO:0030374|GO:0030949|GO:0031526|GO:0033280|GO:0035403|GO:0035408|GO:0035556|GO:0040008|GO:0042113|GO:0042393|GO:0042488|GO:0042493|GO:0043123|GO:0045471|GO:…	KEGG FOCAL ADHESION|KEGG CHEMOKINE SIGNALING PATHWAY|KEGG LEUKOCYTE TRANSENDOTHELIAL MIGRATION|KEGG B CELL RECEPTOR SIGNALING PATHWAY|KEGG NATURAL KILLER CELL MEDIATED CYTOTOXICITY|KEGG FC EPSILON RI SIGNALING PATHWAY|KEGG PATHWAYS IN CANCER|KEGG LEISHMANIA INFECTION|KEGG MAPK SIGNALING PATHWAY|KEGG FC GAMMA R MEDIATED PHAGOCYTOSIS|KEGG VEGF SIGNALING PATHWAY|KEGG WNT SIGNALING PATHWAY|KEGG ALDOS…
PRR16	XLOC_020346	up	+	chr18:45166500-45372242	proline rich 16	2.98078	7.89413
PRSS22	XLOC_007799	up	-	chr10:13186015-13190726	protease, serine, 22	3.37189	10.3524	GO:0004252|GO:0006508
PSMB8	XLOC_026248	up	-	chr20:6070356-6073320	proteasome (prosome, macropain) subunit, beta type, 8	1.20637	2.30756	GO:0004298|GO:0005634|GO:0005737|GO:0005839|GO:0019882|GO:0045444|GO:0051603
PSMB9	XLOC_026827	up	-	chr20:6052971-6058393	proteasome (prosome, macropain) subunit, beta type, 9	1.28618	2.43881	GO:0004298|GO:0005634|GO:0005737|GO:0005839|GO:0019882|GO:0051603
PTCH2	XLOC_034778	up	+	chr5:139757424-139776788	patched homolog 2 (Drosophila)	1.81271	3.51302		KEGG PATHWAYS IN CANCER
PTGER2	XLOC_015546	up	+	chr15:23303273-23316129	prostaglandin E receptor 2 (subtype EP2)	2.32033	4.99446	GO:0001501|GO:0004957|GO:0005886|GO:0007189|GO:0016021|GO:0032496|GO:0042127|GO:0071380	KEGG NEUROACTIVE LIGAND RECEPTOR INTERACTION
PTGIS	XLOC_030166	up	-	chr3:170108688-170144033	prostaglandin I2 (prostacyclin) synthase	1.70821	3.26755	GO:0001516|GO:0001666|GO:0004497|GO:0005506|GO:0005615|GO:0005634|GO:0005783|GO:0005789|GO:0005901|GO:0008116|GO:0009055|GO:0016021|GO:0016705|GO:0020037|GO:0032088|GO:0035360|GO:0043065|GO:0045019|GO:0045766|GO:0050728|GO:0071347|GO:0071354|GO:0071456|GO:0097190|GO:1900119	KEGG ARACHIDONIC ACID METABOLISM
PTHLH	XLOC_033347	up	-	chr4:245811894-245823332	parathyroid hormone-like hormone	2.4355	5.40952	GO:0001501|GO:0001958|GO:0002076|GO:0005179|GO:0005575|GO:0005576|GO:0005622|GO:0005634|GO:0005730|GO:0005737|GO:0005794|GO:0007189|GO:0007492|GO:0008284|GO:0010468|GO:0016485|GO:0030282|GO:0030819|GO:0030855|GO:0032330|GO:0032331|GO:0043129|GO:0043433|GO:0048286|GO:0051428|GO:0060649|GO:0060659
PTPRC	XLOC_012883	up	-	chr13:60094037-60205338	protein tyrosine phosphatase, receptor type, C	2.09369	4.26838	GO:0000187|GO:0001915|GO:0001916|GO:0001960|GO:0002244|GO:0002378|GO:0002711|GO:0002923|GO:0002925|GO:0004725|GO:0005001|GO:0005515|GO:0005886|GO:0005887|GO:0005925|GO:0006469|GO:0006470|GO:0006933|GO:0007159|GO:0008201|GO:0009897|GO:0009898|GO:0009986|GO:0010332|GO:0016021|GO:0016311|GO:0019887|GO:0019901|GO:0030183|GO:0030217|GO:0030890|GO:0031953|GO:0033261|GO:0034113|GO:0035335|GO:0042098|GO:…	KEGG PRIMARY IMMUNODEFICIENCY|KEGG CELL ADHESION MOLECULES CAMS|KEGG T CELL RECEPTOR SIGNALING PATHWAY|KEGG FC GAMMA R MEDIATED PHAGOCYTOSIS
PTPRE	XLOC_004110	up	+	chr1:214874299-214920560	protein tyrosine phosphatase, receptor type, E	1.60693	3.04603	GO:0003674|GO:0004725|GO:0005575|GO:0005634|GO:0005737|GO:0005886|GO:0007185|GO:0016021|GO:0033003|GO:0042803|GO:0045111|GO:0046627
PTPRT	XLOC_030095	up	-	chr3:163762984-164548723	protein tyrosine phosphatase, receptor type, T	3.45224	10.9453	GO:0003674|GO:0004725|GO:0005575|GO:0008150|GO:0016020
PTPRZ1	XLOC_031456	up	+	chr4:49730542-49927354	protein tyrosine phosphatase, receptor-type, Z polypeptide 1	2.5879	6.01223	GO:0004725|GO:0005578|GO:0007409|GO:0016021|GO:0072534
PVR	XLOC_003025	up	-	chr1:82084774-82100966	poliovirus receptor	1.45168	2.73526	GO:0001618|GO:0002860|GO:0005634|GO:0005730|GO:0005886|GO:0009615|GO:0009986|GO:0016021|GO:0016337|GO:0016477|GO:0030054|GO:0042271|GO:0043231|GO:0045954|GO:0050839|GO:0060370	KEGG CELL ADHESION MOLECULES CAMS
PXDN	XLOC_037261	up	+	chr6:57551548-57663427	peroxidasin homolog (Drosophila)	1.16636	2.24445	GO:0004601|GO:0005201|GO:0005615|GO:0005783|GO:0020037|GO:0030198|GO:0031012|GO:0042744|GO:0055114
RAB31	XLOC_046162	up	-	chr9:112902311-113037023	RAB31, member RAS oncogene family	1.08823	2.12613	GO:0003674|GO:0005525|GO:0005769|GO:0005770|GO:0005794|GO:0005802|GO:0007264|GO:0019003|GO:0030670|GO:0031623|GO:0032588|GO:0032869|GO:0043001|GO:0045055|GO:0045335|GO:0048193|GO:0090382	KEGG ENDOCYTOSIS
RAB7B	XLOC_012290	up	+	chr13:53528298-53554435	Rab7b, member RAS oncogene family	2.40066	5.28045	GO:0005525|GO:0005764|GO:0005770|GO:0005794|GO:0005802|GO:0007264|GO:0015031|GO:0032755|GO:0034144|GO:0034164|GO:0034499|GO:0045335|GO:0045654|GO:0051092
RAC2	XLOC_041200	up	-	chr7:119772956-119786147	ras-related C3 botulinum toxin substrate 2 (rho family, small GTP binding protein Rac2)	1.44953	2.73119	GO:0003924|GO:0005525|GO:0005635|GO:0005737|GO:0006184|GO:0006935|GO:0007264|GO:0008284|GO:0016020|GO:0030031|GO:0030036|GO:0045453|GO:0060263	KEGG FOCAL ADHESION|KEGG CHEMOKINE SIGNALING PATHWAY|KEGG LEUKOCYTE TRANSENDOTHELIAL MIGRATION|KEGG B CELL RECEPTOR SIGNALING PATHWAY|KEGG NATURAL KILLER CELL MEDIATED CYTOTOXICITY|KEGG FC EPSILON RI SIGNALING PATHWAY|KEGG PATHWAYS IN CANCER|KEGG MAPK SIGNALING PATHWAY|KEGG REGULATION OF ACTIN CYTOSKELETON|KEGG FC GAMMA R MEDIATED PHAGOCYTOSIS|KEGG VEGF SIGNALING PATHWAY|KEGG COLORECTAL CANCER|KE…
RAMP1	XLOC_045514	up	+	chr9:97995668-98041718	receptor (G protein-coupled) activity modifying protein 1	2.98282	7.9053	GO:0001525|GO:0001664|GO:0004872|GO:0004948|GO:0005615|GO:0005886|GO:0006816|GO:0006886|GO:0007165|GO:0007186|GO:0008277|GO:0008565|GO:0009986|GO:0015026|GO:0015031|GO:0016021|GO:0030819|GO:0031623|GO:0031716|GO:0043235|GO:0044424|GO:0046982|GO:0060050|GO:0072659
RASD1	XLOC_008087	up	-	chr10:46087067-46088838	RAS, dexamethasone-induced 1	1.63012	3.09539	GO:0003924|GO:0005515|GO:0005525|GO:0005634|GO:0005737|GO:0005886|GO:0007263|GO:0007264|GO:0045892|GO:0048471
RASGRF1	XLOC_043070	up	+	chr8:96778439-96905934	RAS protein-specific guanine nucleotide-releasing factor 1	3.572	11.8927	GO:0005085|GO:0005089|GO:0005099|GO:0005515|GO:0005543|GO:0005622|GO:0005829|GO:0007264|GO:0008022|GO:0019901|GO:0030426|GO:0031175|GO:0032320|GO:0032863|GO:0035020|GO:0035023|GO:0046578|GO:0046579|GO:0048167	KEGG FOCAL ADHESION|KEGG MAPK SIGNALING PATHWAY
RCN1	XLOC_029657	up	-	chr3:102026256-102040504	reticulocalbin 1, EF-hand calcium binding domain	1.03665	2.05146	GO:0001701|GO:0005509|GO:0005783|GO:0043010
REG3B	XLOC_031858	up	+	chr4:174173098-174176337	regenerating islet-derived 3 beta	6.01859	64.83	GO:0005576|GO:0006953|GO:0030246|GO:0050829|GO:0050830
REG3G	XLOC_032844	up	-	chr4:174231309-174233865	regenerating islet-derived 3 gamma	6.95892	124.407	GO:0002755|GO:0005576|GO:0006953|GO:0010838|GO:0030246|GO:0045617|GO:0050830|GO:0090303
RET	XLOC_033110	up	-	chr4:216130141-216172482	ret proto-oncogene	2.32369	5.00611	GO:0000165|GO:0001657|GO:0001755|GO:0001838|GO:0003674|GO:0004713|GO:0005509|GO:0005524|GO:0005887|GO:0007156|GO:0007158|GO:0007169|GO:0007399|GO:0010008|GO:0010976|GO:0014042|GO:0030155|GO:0030335|GO:0033619|GO:0033630|GO:0035799|GO:0042493|GO:0042551|GO:0045121|GO:0045893|GO:0048265|GO:0048484|GO:0060041|GO:0060384|GO:0061146|GO:0071300|GO:0072300|GO:2001241	KEGG PATHWAYS IN CANCER|KEGG ENDOCYTOSIS
RGD1305184	XLOC_020392	up	+	chr18:54893053-54904741	similar to CDNA sequence BC023105	1.86023	3.63066	GO:0005525|GO:0016020|GO:0016817
RGD1305560	XLOC_045447	up	+	chr9:86619545-86868492	similar to RIKEN cDNA 9430031J16	1.95314	3.87216
RGD1307182	XLOC_045715	up	-	chr9:13566491-13575670	similar to RIKEN cDNA B430306N03 gene	2.03452	4.09686
RGD1308274	XLOC_001544	up	+	chr1:180333415-180344663	similar to very large inducible GTPase-1	1.58875	3.00789
RGD1308541	XLOC_001166	up	+	chr1:142352502-142394086	hypothetical LOC308768	2.58636	6.00581
RGD1309362	XLOC_020389	up	+	chr18:54716313-54741768	similar to interferon-inducible GTPase	1.54742	2.92294	GO:0005525|GO:0016020|GO:0016817
RGD1311080	XLOC_031790	up	+	chr4:161312912-161351175	similar to RIKEN cDNA A930038C07	3.72322	13.2069
RGD1559482	XLOC_008736	up	-	chr10:103328572-103333264	similar to immunoglobulin superfamily, member 7	2.77024	6.82221
RGD1560020_PREDICTED	XLOC_002509	up	-	chr1:17817181-17849448	similar to Myb proto-oncogene protein (C-myb) (predicted)	2.48232	5.58795
RGD1560697	XLOC_038591	up	-	chr6:151328568-151453730	similar to anti-pol(ydC) monoclonal antibody heavy chain	3.81839	14.1075
RGD1560849	XLOC_002514	up	-	chr1:18308268-18532400	similar to RIKEN cDNA E430004N04 gene	2.70707	6.52994
RGD1561367	XLOC_043502	up	-	chr8:23388615-23449297	similar to Anillin	1.55639	2.94117
RGD1561715	XLOC_033162	up	-	chr4:223745029-223754733	similar to complement component 1, s subcomponent	1.34881	2.54702
RGD1561963	XLOC_046048	up	-	chr9:86061310-86318537	similar to Dedicator of cytokinesis protein 10 (Protein zizimin 3)	1.63654	3.10919	GO:0005085|GO:0005543|GO:0007264
RGD1562449	XLOC_034370	up	+	chr5:40729308-40788631	similar to hypothetical protein MGC2817	3.53883	11.6224
RGD1562462	XLOC_013123	up	-	chr13:96483298-96517034	similar to Ifi204 protein	2.32835	5.02231
RGD1563091	XLOC_032460	up	-	chr4:28207262-28226680	similar to OEF2	1.44326	2.71935
RGD1563319	XLOC_004188	up	-	chr1:222417075-222435137	similar to RIKEN cDNA 6330512M04 gene	2.51393	5.71174	GO:0009607|GO:0016021
RGD1563400	XLOC_011568	up	-	chr12:22241238-22248101	similar to paired immunoglobin-like type 2 receptor beta	1.46201	2.75492
RGD1563433	XLOC_027877	up	+	chr3:25259589-25260077	similar to Ig kappa light chain precursor	4.2707	19.3023
RGD1563581	XLOC_018532	up	+	chr17:2141581-2152658	similar to S100 calcium binding protein A11 (calizzarin)	1.53625	2.9004	GO:0005509
RGD1564114	XLOC_029055	up	-	chr3:12858725-12980874	similar to FLJ46082 protein	1.86352	3.63894
RGD1564142	XLOC_017740	up	-	chr16:11157411-11391095	similar to chromosome 10 open reading frame 64	1.87218	3.66085
RGD1564284	XLOC_037772	up	+	chr6:148540925-148542500	similar to immunoglobulin 4G6 heavy chain variable region	4.63937	24.9224
RGD1564476	XLOC_027863	up	+	chr3:24400913-24401443	similar to [Human Ig rearranged gamma chain mRNA, V_J_C region and complete cds.], gene product	inf	inf
RGD1564516	XLOC_006747	up	+	chr10:31701757-31738455	similar to smuckler	2.52135	5.74119
RGD1564861	XLOC_031801	up	+	chr4:163240000-163309412	similar to Ig variable region, light chain	3.12028	8.69557
RGD1565133	XLOC_038565	up	-	chr6:150535727-150536182	similar to immunoglobulin heavy chain	inf	inf
RGD1565236	XLOC_035375	up	-	chr5:64529505-64707799	similar to transcription factor	2.21717	4.6498
RGD1565356	XLOC_040193	up	+	chr7:118892961-118911508	similar to RIKEN cDNA 2210421G13	2.06817	4.19354
RGD1565490	XLOC_031841	up	+	chr4:167622377-167622866	similar to Immunoglobulin kappa-chain VJ precursor	2.53878	5.81097
RGD1565690	XLOC_032784	up	-	chr4:154501055-154594671	similar to mKIAA2027 protein	1.15729	2.23038
RGD1565779	XLOC_020661	up	-	chr18:29215817-29224406	similar to hypothetical protein E230025N22	1.84657	3.59644	GO:0003777|GO:0005524|GO:0005875|GO:0007018
RGD1565787	XLOC_003033	up	-	chr1:82666950-82672395	similar to RIKEN cDNA 1810065E05	3.7168	13.1483
RGD1565804	XLOC_044057	up	-	chr8:113902048-113991799	similar to procollagen, type VI, alpha 3	2.20136	4.59913
RGD1565970	XLOC_047687	up	-	chrX:6568476-6581929	similar to mast cell protease 8	2.88243	7.37391
RGS1	XLOC_012903	up	-	chr13:66051535-66055968	regulator of G-protein signaling 1	1.77241	3.41624	GO:0005096|GO:0005737|GO:0005886|GO:0038032|GO:0043547
RGS14	XLOC_019116	up	-	chr17:11887269-11901352	regulator of G-protein signaling 14	1.8997	3.73136	GO:0000922|GO:0001965|GO:0005057|GO:0005092|GO:0005096|GO:0005515|GO:0005634|GO:0005730|GO:0005737|GO:0005813|GO:0005819|GO:0005874|GO:0005886|GO:0006913|GO:0006979|GO:0007051|GO:0007059|GO:0007067|GO:0007612|GO:0007616|GO:0008017|GO:0008277|GO:0008542|GO:0010070|GO:0014069|GO:0016604|GO:0016605|GO:0019901|GO:0030054|GO:0030159|GO:0030425|GO:0031914|GO:0032794|GO:0038032|GO:0043197|GO:0043407|GO:…
RGS16	XLOC_012408	up	+	chr13:76145208-76150398	regulator of G-protein signaling 16	2.2696	4.82189	GO:0005096|GO:0005737|GO:0005886|GO:0038032|GO:0043547|GO:0045121
RGS20	XLOC_034278	up	+	chr5:19197564-19275548	regulator of G-protein signaling 20	2.82599	7.091	GO:0005096|GO:0005737|GO:0005886|GO:0038032|GO:0043547
RHOH	XLOC_014579	up	-	chr14:43781205-43812028	ras homolog family member H	1.45839	2.74802	GO:0001772|GO:0005525|GO:0005737|GO:0005739|GO:0005886|GO:0007264|GO:0019210|GO:0030217|GO:0042326|GO:0043124|GO:0045576	KEGG LEUKOCYTE TRANSENDOTHELIAL MIGRATION
RPL21-PS1	XLOC_045484	up	+	chr9:93384154-93886547	ribosomal protein L21, pseudogene 1	inf	inf
RPRM	XLOC_029221	up	-	chr3:44691126-44692544	reprimo, TP53 dependent G2 arrest mediator candidate	2.17745	4.52353	GO:0005737|GO:0007050|GO:0007346|GO:0016021	KEGG P53 SIGNALING PATHWAY
RT1-BA	XLOC_026828	up	-	chr20:6146270-6150864	RT1 class II, locus Ba	1.25934	2.39386	GO:0002504|GO:0005575|GO:0005764|GO:0005886|GO:0006955|GO:0009897|GO:0016021|GO:0019882|GO:0019886|GO:0034341|GO:0042130|GO:0042605|GO:0042613|GO:0045582|GO:0046982|GO:0048002|GO:0071385
RT1-BB	XLOC_026251	up	+	chr20:6123271-6128913	RT1 class II, locus Bb	1.20659	2.30791	GO:0002344|GO:0002381|GO:0002455|GO:0002504|GO:0002579|GO:0002827|GO:0005622|GO:0005769|GO:0005771|GO:0005794|GO:0005886|GO:0006955|GO:0008134|GO:0009897|GO:0009986|GO:0015643|GO:0016021|GO:0019882|GO:0019886|GO:0031625|GO:0042130|GO:0042605|GO:0042613|GO:0046635|GO:0046982|GO:0048002|GO:0070491|GO:0071346|GO:0071385
RT1-DA	XLOC_026829	up	-	chr20:6207781-6212754	RT1 class II, locus Da	1.00034	2.00047	GO:0002504|GO:0003674|GO:0005575|GO:0005764|GO:0005765|GO:0005886|GO:0006955|GO:0008150|GO:0016021|GO:0031902|GO:0042613
RT1-DOA	XLOC_026244	up	+	chr20:5968800-5971682	RT1 class II, locus DOa	1.57454	2.97841	GO:0006955|GO:0016021|GO:0019882|GO:0019886|GO:0042613|GO:0045580
RT1-HA	XLOC_026243	up	+	chr20:5955098-5964806	RT1 class II, locus Ha	2.08215	4.23438	GO:0002504|GO:0006955|GO:0016021|GO:0042613|GO:0071346
RT1-M2	XLOC_026691	up	-	chr20:1327835-1330916	RT1 class Ib, locus M2	2.63956	6.23142	GO:0006955|GO:0009986|GO:0019882|GO:0042612
RTN4RL2	XLOC_029363	up	-	chr3:78793336-78809760	reticulon 4 receptor-like 2	2.29245	4.89887	GO:0004872|GO:0007166|GO:0009897|GO:0009986|GO:0045121|GO:0046658
RUNX1	XLOC_010241	up	-	chr11:36367314-36463862	runt-related transcription factor 1	1.97194	3.92295	GO:0000975|GO:0001501|GO:0001701|GO:0001889|GO:0002318|GO:0003674|GO:0003677|GO:0003700|GO:0005509|GO:0005524|GO:0005604|GO:0005634|GO:0005730|GO:0006351|GO:0006355|GO:0007417|GO:0008134|GO:0009966|GO:0030097|GO:0030099|GO:0030182|GO:0030853|GO:0030854|GO:0031069|GO:0032526|GO:0035162|GO:0042803|GO:0043231|GO:0045766|GO:0045893|GO:0045944|GO:0046982|GO:0048266|GO:0048666|GO:0060216|GO:0070491|GO:…	KEGG PATHWAYS IN CANCER|KEGG CHRONIC MYELOID LEUKEMIA|KEGG ACUTE MYELOID LEUKEMIA
RUNX3	XLOC_034958	up	+	chr5:157275532-157302464	runt-related transcription factor 3	1.33025	2.51446	GO:0000122|GO:0000790|GO:0000977|GO:0000981|GO:0002062|GO:0003674|GO:0003677|GO:0003700|GO:0005524|GO:0005575|GO:0005634|GO:0005737|GO:0006468|GO:0006917|GO:0007411|GO:0008150|GO:0031069|GO:0031175|GO:0032609|GO:0042789|GO:0045786|GO:0048469|GO:0050680
S100A4	XLOC_023294	up	+	chr2:209431372-209433679	S100 calcium-binding protein A4	1.73033	3.31804	GO:0003779|GO:0005509|GO:0005515|GO:0005634|GO:0042802|GO:0042803|GO:0043005|GO:0043123|GO:0046982|GO:0048306|GO:0048471|GO:0050786
SASH3	XLOC_047580	up	+	chrX:135052990-135067689	SAM and SH3 domain containing 3	1.65592	3.15124	GO:0002639|GO:0002726|GO:0002821|GO:0005634|GO:0005737|GO:0030890|GO:0032729|GO:0032733|GO:0032743|GO:0032753|GO:0032760|GO:0042102|GO:0043372|GO:0046622|GO:0048873|GO:0051251
SCARA5	XLOC_015883	up	+	chr15:52805972-52912488	scavenger receptor class A, member 5 (putative)	3.54834	11.6992	GO:0005044|GO:0005887|GO:0006879|GO:0006897|GO:0009986|GO:0016020|GO:0034605|GO:0034755|GO:0070207|GO:0070287
SCEL	XLOC_016009	up	+	chr15:91198260-91315841	sciellin	2.75174	6.73529	GO:0005737|GO:0005886|GO:0008270|GO:0008544|GO:0009790|GO:0030216
SCIMP	XLOC_008209	up	-	chr10:57161564-57182076	SLP adaptor and CSK interacting membrane protein	3.0191	8.10662	GO:0001772|GO:0016020|GO:0031256|GO:0031259|GO:0044425|GO:0070374|GO:0097197
SCN5A	XLOC_044163	up	-	chr8:127375780-127471879	sodium channel, voltage-gated, type V, alpha subunit	4.63608	24.8656	GO:0001518|GO:0002027|GO:0003231|GO:0003360|GO:0005248|GO:0005515|GO:0005516|GO:0005783|GO:0005886|GO:0006814|GO:0009986|GO:0010460|GO:0010765|GO:0014070|GO:0014704|GO:0014894|GO:0016021|GO:0017134|GO:0019899|GO:0021537|GO:0021549|GO:0030315|GO:0030506|GO:0034706|GO:0034765|GO:0035725|GO:0042383|GO:0042475|GO:0044325|GO:0045760|GO:0050679|GO:0051899|GO:0060048|GO:0060307|GO:0060371|GO:0060372|GO:…
SCUBE1	XLOC_041270	up	-	chr7:124488590-124608680	signal peptide, CUB domain, EGF-like 1	2.62073	6.15061	GO:0005509|GO:0005615|GO:0009897|GO:0009986|GO:0019897|GO:0042802|GO:0046982|GO:0051260
SDCBP2	XLOC_028643	up	+	chr3:153429291-153455405	syndecan binding protein (syntenin) 2	2.16018	4.46971	GO:0005737|GO:0008022|GO:0042803|GO:0046982
SELL	XLOC_012470	up	+	chr13:87249030-87268441	selectin L	2.72578	6.61518	GO:0002020|GO:0005886|GO:0007155|GO:0009897|GO:0009986|GO:0016021|GO:0030246|GO:0033198|GO:0034201|GO:0042981|GO:0050839|GO:0051861|GO:0055093|GO:0070543|GO:0090023	KEGG CELL ADHESION MOLECULES CAMS
SEPT3	XLOC_040256	up	+	chr7:123491253-123511261	septin 3	inf	inf	GO:0005525|GO:0005829|GO:0007049|GO:0030054|GO:0031105|GO:0042734|GO:0043005
SERPINA10	XLOC_038400	up	-	chr6:136718785-136727224	serpin peptidase inhibitor, clade A (alpha-1 antiproteinase, antitrypsin), member 10	2.0396	4.11132	GO:0004867|GO:0005576|GO:0007596|GO:0008201|GO:0010951|GO:0030162|GO:0042246|GO:0060046
SERPINA3N	XLOC_037629	up	+	chr6:137256802-137291146	serine (or cysteine) peptidase inhibitor, clade A, member 3N	3.6389	12.4571	GO:0004867|GO:0005576|GO:0005615|GO:0006954|GO:0010951|GO:0030162|GO:0032496|GO:0034097|GO:0034516|GO:0043434|GO:0071320|GO:0071346|GO:0071347|GO:0071354|GO:0071385
SERPINB13	XLOC_012216	up	+	chr13:32181101-32212398	serpin peptidase inhibitor, clade B (ovalbumin), member 13	3.17437	9.02777	GO:0004867|GO:0005576|GO:0010951|GO:0030162
SERPINE1	XLOC_011145	up	+	chr12:24653384-24663763	serpin peptidase inhibitor, clade E (nexin, plasminogen activator inhibitor type 1), member 1	3.27045	9.64947	GO:0000302|GO:0001300|GO:0001525|GO:0002020|GO:0004867|GO:0005102|GO:0005576|GO:0005615|GO:0010469|GO:0010757|GO:0010951|GO:0014912|GO:0030162|GO:0030194|GO:0030336|GO:0031012|GO:0032757|GO:0033629|GO:0034097|GO:0035491|GO:0042060|GO:0042127|GO:0042246|GO:0042593|GO:0043066|GO:0043627|GO:0045765|GO:0045766|GO:0045861|GO:0048260|GO:0050729|GO:0050820|GO:0050829|GO:0051384|GO:0051918|GO:0055093|GO:…	KEGG COMPLEMENT AND COAGULATION CASCADES|KEGG P53 SIGNALING PATHWAY
SFN	XLOC_035931	up	-	chr5:155512801-155514085	stratifin	1.45022	2.7325	GO:0000079|GO:0001836|GO:0003674|GO:0005575|GO:0005634|GO:0005737|GO:0008150|GO:0008285|GO:0008630|GO:0019901|GO:0019904|GO:0030216|GO:0030307|GO:0043154|GO:0043588|GO:0043616|GO:0046827|GO:0051219|GO:0051726	KEGG CELL CYCLE|KEGG P53 SIGNALING PATHWAY|KEGG ALDOSTERONE REGULATED SODIUM REABSORPTION
SFRP4	XLOC_018867	up	+	chr17:56095165-56105248	secreted frizzled-related protein 4	3.22149	9.3275	GO:0001944|GO:0002092|GO:0005615|GO:0005634|GO:0005737|GO:0007275|GO:0007409|GO:0007420|GO:0007565|GO:0008285|GO:0008406|GO:0009790|GO:0009986|GO:0010628|GO:0016055|GO:0017147|GO:0030165|GO:0032355|GO:0042813|GO:0043065|GO:0043433|GO:0043434|GO:0045606|GO:0046329|GO:0046697|GO:0051384|GO:0055062|GO:0060056|GO:0060429|GO:0090090|GO:0090263|GO:1902174|GO:2000119	KEGG WNT SIGNALING PATHWAY
SGCG	XLOC_016449	up	-	chr15:45357058-45401752	sarcoglycan, gamma (dystrophin-associated glycoprotein)	2.52735	5.76512	GO:0007010|GO:0016012|GO:0016021	KEGG HYPERTROPHIC CARDIOMYOPATHY HCM|KEGG ARRHYTHMOGENIC RIGHT VENTRICULAR CARDIOMYOPATHY ARVC|KEGG DILATED CARDIOMYOPATHY|KEGG VIRAL MYOCARDITIS
SH2D1A	XLOC_047559	up	+	chrX:128978817-129007045	SH2 domain containing 1A	2.92128	7.57518	GO:0003674|GO:0005070|GO:0005575|GO:0005737|GO:0006959|GO:0006968|GO:0007267|GO:0008150|GO:0045954	KEGG NATURAL KILLER CELL MEDIATED CYTOTOXICITY
SH2D5	XLOC_034992	up	+	chr5:160363228-160375972	SH2 domain containing 5	2.5171	5.7243
SHC2	XLOC_039664	up	+	chr7:13117669-13139889	SHC (Src homology 2 domain containing) transforming protein 2	1.71701	3.28754	GO:0035556	KEGG FOCAL ADHESION|KEGG CHEMOKINE SIGNALING PATHWAY|KEGG NATURAL KILLER CELL MEDIATED CYTOTOXICITY|KEGG VEGF SIGNALING PATHWAY|KEGG CHRONIC MYELOID LEUKEMIA
SIGLEC1	XLOC_029866	up	-	chr3:130110586-130129877	sialic acid binding Ig-like lectin 1, sialoadhesin	4.0199	16.2222	GO:0016021|GO:0070234|GO:2001238	KEGG CELL ADHESION MOLECULES CAMS
SIGLEC10	XLOC_003258	up	-	chr1:99589507-99598511	sialic acid binding Ig-like lectin 10	3.78076	13.7443
SIGLEC5	XLOC_003259	up	-	chr1:99630944-99647954	sialic acid binding Ig-like lectin 5	1.92624	3.80063	GO:0048029
SLA	XLOC_041088	up	-	chr7:107399164-107602400	src-like adaptor	1.60467	3.04126	GO:0005768
SLAMF6	XLOC_012547	up	+	chr13:94823954-94845552	SLAM family member 6	2.43888	5.42221	GO:0004872|GO:0016021
SLAMF9	XLOC_012553	up	+	chr13:95381995-95384776	SLAM family member 9	1.3181	2.49338	GO:0004872|GO:0016021
SLC25A24	XLOC_023536	up	+	chr2:231400509-231438534	solute carrier family 25 (mitochondrial carrier, phosphate carrier), member 24	1.38842	2.61792	GO:0005509|GO:0005739|GO:0005743|GO:0016021|GO:0055085
SLC34A2	XLOC_014630	up	-	chr14:60375987-60422932	solute carrier family 34 (sodium phosphate), member 2	1.21543	2.3221	GO:0001701|GO:0005436|GO:0005903|GO:0006817|GO:0007568|GO:0009750|GO:0015321|GO:0016021|GO:0016324|GO:0019904|GO:0030643|GO:0031402|GO:0031526|GO:0031528|GO:0032355|GO:0035435|GO:0042301|GO:0043627
SLC7A11	XLOC_024230	up	-	chr2:158930293-159004611	solute carrier family 7 (anionic amino acid transporter light chain, xc- system), member 11	3.91063	15.0389	GO:0003674|GO:0005791|GO:0005856|GO:0005886|GO:0006979|GO:0007420|GO:0009636|GO:0015171|GO:0016021|GO:0035094|GO:0043231|GO:0070306|GO:0070527
SLCO1A5	XLOC_033316	up	-	chr4:240661027-240719895	solute carrier organic anion transporter family, member 1a5	1.95733	3.88343	GO:0005887|GO:0008028|GO:0008514|GO:0015125|GO:0015349|GO:0015711|GO:0015718|GO:0015721|GO:0016323|GO:0031100|GO:0031526|GO:0035634|GO:0050892|GO:0070327
SLFN1	XLOC_007199	up	+	chr10:70025402-70031415	schlafen 1	1.75286	3.37026	GO:0000122|GO:0001933|GO:0003674|GO:0005524|GO:0005575|GO:0005634|GO:0005737|GO:0007050|GO:0008150|GO:0008285|GO:0042130|GO:1900477|GO:2000134
SLFN13	XLOC_008359	up	-	chr10:69956620-69972085	schlafen family member 13	1.8432	3.58805	GO:0005524|GO:0005622
SLFN2	XLOC_007198	up	+	chr10:70001083-70007628	schlafen 2	1.29823	2.45927	GO:0005524|GO:0008285
SLFN3	XLOC_007200	up	+	chr10:70045677-70069238	schlafen 3	1.94907	3.86126	GO:0005524
SLPI	XLOC_030126	up	-	chr3:166981036-166983286	secretory leukocyte peptidase inhibitor	2.64962	6.27502	GO:0005576|GO:0030414
SLPIL2	XLOC_028794	up	-	chr3:166921183-166958192	antileukoproteinase-like 2	2.30184	4.93086	GO:0005576|GO:0030414
SMOC2	XLOC_000416	up	+	chr1:57434170-57565337	SPARC related modular calcium binding 2	1.34697	2.54377	GO:0005509|GO:0005539|GO:0005604|GO:0005614|GO:0007165|GO:0008201|GO:0010811|GO:0030198|GO:0031012
SNAI3	XLOC_022059	up	-	chr19:65987299-65994015	snail family zinc finger 3	2.55501	5.87672	GO:0003676|GO:0003700|GO:0005667|GO:0006355|GO:0008270
SNAP91	XLOC_043959	up	-	chr8:93958077-94074428	synaptosomal-associated protein 91	2.38122	5.20977	GO:0005545|GO:0005886|GO:0005905|GO:0007163|GO:0007268|GO:0007269|GO:0007409|GO:0008021|GO:0014069|GO:0030100|GO:0030118|GO:0030276|GO:0032050|GO:0042734|GO:0045211|GO:0048268|GO:0051223
SOCS3	XLOC_008789	up	-	chr10:106611449-106614512	suppressor of cytokine signaling 3	2.72214	6.59851	GO:0001558|GO:0001666|GO:0001932|GO:0005737|GO:0007165|GO:0007243|GO:0007259|GO:0007568|GO:0009408|GO:0009617|GO:0009725|GO:0009968|GO:0010332|GO:0014070|GO:0016567|GO:0031100|GO:0032094|GO:0032355|GO:0032496|GO:0032570|GO:0032868|GO:0034097|GO:0035556|GO:0042493|GO:0043434|GO:0045595|GO:0045597|GO:0046627|GO:0051384|GO:0060670|GO:0060674|GO:0060707|GO:0060708	KEGG JAK STAT SIGNALING PATHWAY
SPAG5	XLOC_008328	up	-	chr10:66053384-66071009	sperm associated antigen 5	1.63013	3.09541	GO:0000070|GO:0000090|GO:0000776|GO:0005634|GO:0005730|GO:0005737|GO:0005876|GO:0007051|GO:0007059|GO:0035371|GO:0051988|GO:0072686
SPIB	XLOC_003281	up	-	chr1:101596928-101602764	Spi-B transcription factor (Spi-1/PU.1 related)	3.17295	9.01889	GO:0003700|GO:0005634|GO:0006351|GO:0006355|GO:0015630|GO:0030225|GO:0043565
SPP1	XLOC_014394	up	-	chr14:6653085-6658937	secreted phosphoprotein 1	4.25274	19.0635	GO:0001649|GO:0005125|GO:0005615|GO:0005737|GO:0006954|GO:0007155|GO:0010033|GO:0010811|GO:0030154|GO:0030593|GO:0031214|GO:0031988|GO:0033280|GO:0042995|GO:0045177|GO:0045780|GO:0048471|GO:0048545|GO:0048685|GO:0050840	KEGG FOCAL ADHESION|KEGG ECM RECEPTOR INTERACTION|KEGG TOLL LIKE RECEPTOR SIGNALING PATHWAY
SPTBN4	XLOC_003089	up	-	chr1:85379605-85467348	spectrin, beta, non-erythrocytic 4	2.88166	7.36998	GO:0002028|GO:0003674|GO:0003779|GO:0005200|GO:0005543|GO:0005575|GO:0005737|GO:0005886|GO:0005912|GO:0007409|GO:0007605|GO:0007628|GO:0008091|GO:0008150|GO:0009566|GO:0010459|GO:0016020|GO:0016363|GO:0016605|GO:0019226|GO:0019902|GO:0021952|GO:0022414|GO:0030424|GO:0030506|GO:0030507|GO:0030534|GO:0033135|GO:0033268|GO:0033270|GO:0034613|GO:0040018|GO:0043025|GO:0043194|GO:0043203|GO:0045162|GO:…
SSTR3	XLOC_041199	up	-	chr7:119749193-119757775	somatostatin receptor 3	1.84762	3.59906	GO:0004994|GO:0005737|GO:0005886|GO:0005929|GO:0007283|GO:0016021|GO:0021549|GO:0030900|GO:0031513|GO:0042594|GO:0060170|GO:0071385|GO:0071392	KEGG NEUROACTIVE LIGAND RECEPTOR INTERACTION
ST6GALNAC1	XLOC_008779	up	-	chr10:105374444-105384844	ST6 (alpha-N-acetyl-neuraminyl-2,3-beta-galactosyl-1,3)-N-acetylgalactosaminide alpha-2,6-sialyltransferase 1	3.55911	11.7869	GO:0001665|GO:0005794|GO:0006486|GO:0009312|GO:0016021
ST8SIA4	XLOC_046135	up	-	chr9:102726263-102820744	ST8 alpha-N-acetyl-neuraminide alpha-2,8-sialyltransferase 4	1.73469	3.32808	GO:0001574|GO:0003828|GO:0005794|GO:0006486|GO:0006491|GO:0007162|GO:0008152|GO:0008373|GO:0009311|GO:0016021
STAT4	XLOC_045910	up	-	chr9:54048283-54167491	signal transducer and activator of transcription 4	1.71315	3.27876	GO:0003677|GO:0003700|GO:0004871|GO:0005509|GO:0005634|GO:0005730|GO:0006468|GO:0008150|GO:0008283|GO:0019221|GO:0043565|GO:0045944|GO:0071310	KEGG JAK STAT SIGNALING PATHWAY
STMN2	XLOC_024097	up	-	chr2:115167503-115215213	stathmin-like 2	2.72841	6.62725	GO:0005515|GO:0005768|GO:0005794|GO:0007026|GO:0010976|GO:0010977|GO:0016020|GO:0030424|GO:0030426|GO:0031115|GO:0031117|GO:0031982|GO:0048471
SYNDIG1	XLOC_028611	up	+	chr3:151405854-151571801	synapse differentiation inducing 1	2.10262	4.29489	GO:0000139|GO:0003674|GO:0005575|GO:0005887|GO:0006886|GO:0008150|GO:0009607|GO:0014069|GO:0030054|GO:0031901|GO:0035254|GO:0042803|GO:0043197|GO:0043198|GO:0044297|GO:0045211|GO:0051965|GO:0060076|GO:0097091
SYT12	XLOC_004243	up	-	chr1:226556323-226587825	synaptotagmin XII	2.44951	5.46231	GO:0016021|GO:0030054|GO:0030672|GO:0046928
SYT8	XLOC_001873	up	+	chr1:222497513-222503172	synaptotagmin VIII	2.39507	5.26003	GO:0001669|GO:0005215|GO:0005544|GO:0005737|GO:0005886|GO:0007340|GO:0008021|GO:0016020|GO:0016021|GO:0019905|GO:0030276|GO:0031988|GO:0048306
T2	XLOC_000397	up	-	chr1:54159581-54212462	brachyury 2	2.65481	6.29763	GO:0014028
TAGLN	XLOC_043678	up	-	chr8:48847363-48852838	transgelin	1.15245	2.22291	GO:0005737|GO:0007010|GO:0007517|GO:0030674|GO:0051015
TBC1D10C	XLOC_004236	up	-	chr1:226302423-226309435	TBC1 domain family, member 10C	1.85652	3.62133	GO:0005097|GO:0005622
TBX1	XLOC_010084	up	+	chr11:89651954-89661502	T-box 1	2.01713	4.04778	GO:0000122|GO:0001525|GO:0001568|GO:0001708|GO:0001755|GO:0001934|GO:0001945|GO:0001974|GO:0002053|GO:0003007|GO:0003148|GO:0003151|GO:0003674|GO:0003677|GO:0003700|GO:0005575|GO:0005634|GO:0006351|GO:0006357|GO:0007368|GO:0007389|GO:0007498|GO:0007507|GO:0007517|GO:0007605|GO:0008150|GO:0008283|GO:0008284|GO:0009952|GO:0021644|GO:0030855|GO:0030878|GO:0035176|GO:0035909|GO:0042471|GO:0042472|GO:…
TCF7	XLOC_007987	up	-	chr10:37389174-37419462	transcription factor 7 (T-cell specific, HMG-box)	1.62218	3.0784	GO:0003674|GO:0003677|GO:0003682|GO:0003700|GO:0005575|GO:0005634|GO:0005667|GO:0006355|GO:0006357|GO:0007420|GO:0008013|GO:0008150|GO:0016055|GO:0021915|GO:0022008|GO:0030538|GO:0033153|GO:0042127|GO:0042981|GO:0043565|GO:0044212|GO:0046632|GO:0048557|GO:0048619|GO:0048699|GO:0060070|GO:0071353	KEGG ARRHYTHMOGENIC RIGHT VENTRICULAR CARDIOMYOPATHY ARVC|KEGG PATHWAYS IN CANCER|KEGG COLORECTAL CANCER|KEGG WNT SIGNALING PATHWAY|KEGG ACUTE MYELOID LEUKEMIA
TDO2	XLOC_024381	up	-	chr2:200305348-200323296	tryptophan 2,3-dioxygenase	4.49884	22.6092	GO:0004833|GO:0006568|GO:0016597|GO:0019441|GO:0019442|GO:0019825|GO:0020037|GO:0046872	KEGG TRYPTOPHAN METABOLISM
TEKT1	XLOC_008225	up	-	chr10:58636232-58663145	tektin 1	1.61644	3.06617	GO:0000226|GO:0003674|GO:0005575|GO:0005737|GO:0005874|GO:0008150|GO:0035085
TESP1	XLOC_045201	up	+	chr9:40677389-40683065	testicular serine protease 1	1.9403	3.83785
TGFB2	XLOC_013201	up	-	chr13:109679917-109795563	transforming growth factor, beta 2	1.54279	2.91357	GO:0000902|GO:0001501|GO:0001502|GO:0001540|GO:0001558|GO:0001568|GO:0001654|GO:0001666|GO:0001822|GO:0001837|GO:0001942|GO:0001974|GO:0003007|GO:0004702|GO:0005102|GO:0005114|GO:0005160|GO:0005576|GO:0005604|GO:0005615|GO:0005737|GO:0005802|GO:0006468|GO:0006917|GO:0006924|GO:0007050|GO:0007179|GO:0007184|GO:0007411|GO:0007435|GO:0007507|GO:0007519|GO:0007565|GO:0007568|GO:0008083|GO:0008219|GO:…	KEGG CYTOKINE CYTOKINE RECEPTOR INTERACTION|KEGG HYPERTROPHIC CARDIOMYOPATHY HCM|KEGG PATHWAYS IN CANCER|KEGG DILATED CARDIOMYOPATHY|KEGG TGF BETA SIGNALING PATHWAY|KEGG LEISHMANIA INFECTION|KEGG MAPK SIGNALING PATHWAY|KEGG COLORECTAL CANCER|KEGG CHRONIC MYELOID LEUKEMIA|KEGG CELL CYCLE|KEGG PANCREATIC CANCER
TGFB3	XLOC_038321	up	-	chr6:119222051-119243828	transforming growth factor, beta 3	1.68331	3.21164	GO:0000187|GO:0001666|GO:0001701|GO:0005114|GO:0005160|GO:0005615|GO:0005634|GO:0005737|GO:0006917|GO:0007179|GO:0007184|GO:0007435|GO:0007565|GO:0007568|GO:0008083|GO:0008156|GO:0008285|GO:0009790|GO:0009887|GO:0009986|GO:0010718|GO:0010862|GO:0010936|GO:0016049|GO:0022601|GO:0030141|GO:0030315|GO:0030324|GO:0030501|GO:0030512|GO:0030856|GO:0030879|GO:0031012|GO:0032570|GO:0032967|GO:0034616|GO:…	KEGG CYTOKINE CYTOKINE RECEPTOR INTERACTION|KEGG HYPERTROPHIC CARDIOMYOPATHY HCM|KEGG PATHWAYS IN CANCER|KEGG DILATED CARDIOMYOPATHY|KEGG TGF BETA SIGNALING PATHWAY|KEGG LEISHMANIA INFECTION|KEGG MAPK SIGNALING PATHWAY|KEGG COLORECTAL CANCER|KEGG CHRONIC MYELOID LEUKEMIA|KEGG CELL CYCLE|KEGG PANCREATIC CANCER
TGM1	XLOC_016369	up	-	chr15:38268130-38281708	transglutaminase 1	3.35815	10.2542	GO:0003810|GO:0005575|GO:0005913|GO:0009887|GO:0018149|GO:0030216|GO:0031224|GO:0031424|GO:0046872
THBS1	XLOC_028388	up	+	chr3:116411044-116423930	thrombospondin 1	1.22096	2.33102	GO:0000187|GO:0001786|GO:0001937|GO:0001953|GO:0001968|GO:0002040|GO:0002544|GO:0002581|GO:0002605|GO:0003151|GO:0003197|GO:0003417|GO:0005178|GO:0005509|GO:0005577|GO:0005615|GO:0005737|GO:0006954|GO:0006955|GO:0007050|GO:0007155|GO:0008201|GO:0009612|GO:0009749|GO:0009897|GO:0009986|GO:0010595|GO:0010596|GO:0010748|GO:0010751|GO:0010754|GO:0010757|GO:0010759|GO:0010763|GO:0010811|GO:0016477|GO:…	KEGG FOCAL ADHESION|KEGG ECM RECEPTOR INTERACTION|KEGG TGF BETA SIGNALING PATHWAY|KEGG P53 SIGNALING PATHWAY
TIFA	XLOC_023601	up	+	chr2:251473099-251482346	TRAF-interacting protein with forkhead-associated domain	2.08208	4.23417	GO:0007249
TIGIT	XLOC_009897	up	+	chr11:61104103-61120828	T cell immunoreceptor with Ig and ITIM domains	3.26771	9.63116	GO:0005102|GO:0009986|GO:0032695|GO:0032733|GO:0050868
TIMP1	XLOC_047659	up	-	chrX:2136357-2193641	TIMP metallopeptidase inhibitor 1	2.21008	4.62701	GO:0001775|GO:0002020|GO:0005578|GO:0005604|GO:0006694|GO:0007568|GO:0008191|GO:0010033|GO:0031012|GO:0034097|GO:0042060|GO:0043066|GO:0043249|GO:0043434|GO:0046872|GO:0051045|GO:0051216|GO:1901164
TLR7	XLOC_047074	up	+	chrX:28882973-28909062	toll-like receptor 7	1.7999	3.48196	GO:0002224|GO:0002282|GO:0002755|GO:0003725|GO:0003727|GO:0004888|GO:0005737|GO:0005764|GO:0005768|GO:0005783|GO:0005886|GO:0007252|GO:0008144|GO:0016021|GO:0032009|GO:0032722|GO:0032755|GO:0032757|GO:0034154|GO:0035197|GO:0042221|GO:0042346|GO:0045078|GO:0045356|GO:0045359|GO:0045416|GO:0051607|GO:0052033|GO:0071260	KEGG TOLL LIKE RECEPTOR SIGNALING PATHWAY
TLR8	XLOC_047075	up	+	chrX:28932433-28956379	toll-like receptor 8	1.68447	3.21422	GO:0002224|GO:0002282|GO:0002755|GO:0003677|GO:0003725|GO:0003727|GO:0006954|GO:0007249|GO:0008144|GO:0009615|GO:0016021|GO:0034158|GO:0042221|GO:0045078|GO:0045089|GO:0045356|GO:0045359|GO:0045416|GO:0050707|GO:0051607|GO:0052033|GO:0071260	KEGG TOLL LIKE RECEPTOR SIGNALING PATHWAY
TM4SF19	XLOC_010407	up	-	chr11:74691180-74703220	transmembrane 4 L six family member 19	2.27435	4.8378	GO:0016021
TMEM176A	XLOC_031662	up	+	chr4:143146377-143150058	transmembrane protein 176A	1.09165	2.13118	GO:0016021|GO:2001199
TMEM176B	XLOC_032698	up	-	chr4:143138382-143145783	transmembrane protein 176B	1.18953	2.28078	GO:0016021|GO:0030154|GO:0031965|GO:2001199
TMEM200A	XLOC_000251	up	+	chr1:21819152-21898480	transmembrane protein 200A	1.88854	3.7026
TMEM59L	XLOC_017355	up	+	chr16:20542496-20551180	transmembrane protein 59-like	3.4431	10.8762	GO:0000139|GO:0016021
TMSB10	XLOC_032824	up	-	chr4:165645782-165646842	thymosin, beta 10	1.505	2.83825	GO:0003785|GO:0005737|GO:0005856|GO:0007286|GO:0030036|GO:0042989
TMSBL1	XLOC_048203	up	-	chrX:107491613-107493728	thymosin beta-like protein 1	2.08665	4.24761	GO:0003779|GO:0005737|GO:0030036|GO:0042989
TNC	XLOC_035519	up	-	chr5:83890362-83974328	tenascin C	4.26509	19.2274	GO:0003674|GO:0005576|GO:0005578|GO:0005604|GO:0005614|GO:0005615|GO:0007162|GO:0007528|GO:0008284|GO:0009611|GO:0009612|GO:0010628|GO:0014012|GO:0031012|GO:0031175|GO:0042060|GO:0042475|GO:0045471|GO:0045545|GO:0060447|GO:0060739|GO:0060740|GO:0071300|GO:0071305|GO:0071774|GO:0071799	KEGG FOCAL ADHESION|KEGG ECM RECEPTOR INTERACTION
TNFRSF12A	XLOC_007785	up	-	chr10:12818948-12820975	tumor necrosis factor receptor superfamily, member 12a	1.19604	2.2911	GO:0001726|GO:0005886|GO:0006917|GO:0006931|GO:0007155|GO:0008219|GO:0009986|GO:0045773|GO:2001238	KEGG CYTOKINE CYTOKINE RECEPTOR INTERACTION
TNFRSF13B	XLOC_006931	up	+	chr10:47171785-47195141	tumor necrosis factor receptor superfamily, member 13B	3.4321	10.7936	GO:0001782|GO:0005887|GO:0009897|GO:0030889	KEGG CYTOKINE CYTOKINE RECEPTOR INTERACTION|KEGG PRIMARY IMMUNODEFICIENCY|KEGG INTESTINAL IMMUNE NETWORK FOR IGA PRODUCTION
TNFRSF13C	XLOC_041247	up	-	chr7:123438125-123439920	tumor necrosis factor receptor superfamily, member 13c	3.39578	10.5252	GO:0001782|GO:0002636|GO:0009897|GO:0030890|GO:0031295|GO:0031296|GO:0042102|GO:0045078|GO:0050776	KEGG CYTOKINE CYTOKINE RECEPTOR INTERACTION|KEGG PRIMARY IMMUNODEFICIENCY|KEGG INTESTINAL IMMUNE NETWORK FOR IGA PRODUCTION
TNFRSF1B	XLOC_036065	up	-	chr5:166812980-166845910	tumor necrosis factor receptor superfamily, member 1b	1.38816	2.61745	GO:0005031|GO:0005634|GO:0006954|GO:0006955|GO:0007166|GO:0007568|GO:0008219|GO:0016020|GO:0016021|GO:0030424|GO:0031625|GO:0032496|GO:0033209|GO:0043025|GO:0043196|GO:0045121|GO:0048471|GO:0050728|GO:0050779|GO:0051044|GO:0071222|GO:0071363	KEGG CYTOKINE CYTOKINE RECEPTOR INTERACTION
TNFRSF8	XLOC_036066	up	-	chr5:166864711-166910610	tumor necrosis factor receptor superfamily, member 8	2.79937	6.96136	GO:0003674|GO:0004888|GO:0005575|GO:0016021|GO:0042535|GO:0043065|GO:0045556|GO:0051092|GO:0071260	KEGG CYTOKINE CYTOKINE RECEPTOR INTERACTION
TNFSF11	XLOC_016578	up	-	chr15:65726453-65757918	tumor necrosis factor (ligand) superfamily, member 11	3.73386	13.3047	GO:0001503|GO:0002158|GO:0002548|GO:0005125|GO:0005164|GO:0005615|GO:0005622|GO:0005886|GO:0006950|GO:0006955|GO:0007257|GO:0007275|GO:0009314|GO:0009887|GO:0010740|GO:0016020|GO:0016021|GO:0019221|GO:0030154|GO:0030316|GO:0032813|GO:0033209|GO:0033598|GO:0034112|GO:0042327|GO:0043123|GO:0043406|GO:0045453|GO:0045670|GO:0045672|GO:0045780|GO:0045944|GO:0046330|GO:0050870|GO:0051091|GO:0051092|GO:…	KEGG CYTOKINE CYTOKINE RECEPTOR INTERACTION
TNFSF8	XLOC_035518	up	-	chr5:83768031-83793716	tumor necrosis factor (ligand) superfamily, member 8	4.30195	19.725	GO:0005125|GO:0005164|GO:0005615|GO:0006955|GO:0016020|GO:0043374|GO:0045944|GO:0050830	KEGG CYTOKINE CYTOKINE RECEPTOR INTERACTION
TNN	XLOC_012979	up	-	chr13:82737831-82806051	tenascin N	5.75208	53.895	GO:0005178|GO:0005578|GO:0007160|GO:0007409|GO:0009986|GO:0016049|GO:0016477|GO:0042802	KEGG FOCAL ADHESION|KEGG ECM RECEPTOR INTERACTION
TNNI1	XLOC_012342	up	+	chr13:57673398-57684215	troponin I type 1 (skeletal, slow)	1.98468	3.95775	GO:0003779|GO:0005861|GO:0006937|GO:0046872|GO:0055010
TNNT1	XLOC_002924	up	-	chr1:75652134-75660589	troponin T type 1 (skeletal, slow)	2.79073	6.9198	GO:0003009|GO:0005523|GO:0005861|GO:0006937|GO:0031014|GO:0031444|GO:0045932
TNNT2	XLOC_012344	up	+	chr13:57716190-57729180	troponin T type 2 (cardiac)	3.80682	13.9948	GO:0003779|GO:0005200|GO:0005523|GO:0005737|GO:0005861|GO:0005865|GO:0006200|GO:0006936|GO:0006937|GO:0007507|GO:0008016|GO:0016887|GO:0030016|GO:0030017|GO:0030049|GO:0030172|GO:0030674|GO:0031013|GO:0032780|GO:0032781|GO:0032972|GO:0045214|GO:0051291|GO:0051592|GO:0051764|GO:0055009|GO:0055010|GO:0060048	KEGG HYPERTROPHIC CARDIOMYOPATHY HCM|KEGG DILATED CARDIOMYOPATHY
TOP2A	XLOC_008538	up	-	chr10:86698825-86729489	topoisomerase (DNA) II alpha	1.89371	3.7159	GO:0000228|GO:0000287|GO:0000712|GO:0000793|GO:0000795|GO:0000819|GO:0003677|GO:0003682|GO:0003916|GO:0003918|GO:0005080|GO:0005524|GO:0005634|GO:0005654|GO:0005694|GO:0005730|GO:0005814|GO:0006200|GO:0006261|GO:0006265|GO:0006266|GO:0006312|GO:0006974|GO:0007059|GO:0007420|GO:0007568|GO:0008022|GO:0008094|GO:0008144|GO:0008301|GO:0009295|GO:0009330|GO:0019899|GO:0021702|GO:0021707|GO:0030261|GO:…
TPSB2	XLOC_006665	up	+	chr10:14539017-14540810	tryptase beta 2	inf	inf	GO:0004252|GO:0005576|GO:0006508|GO:0008152|GO:0008201|GO:0008233
TRAT1	XLOC_009876	up	+	chr11:57780652-57820982	T cell receptor associated transmembrane adaptor 1	2.50837	5.68977	GO:0001920|GO:0005886|GO:0016021|GO:0042101|GO:0050850|GO:0050862|GO:0051051
TREM2	XLOC_045713	up	-	chr9:13532910-13539544	triggering receptor expressed on myeloid cells 2	3.13745	8.79967	GO:0001530
TREML2	XLOC_045716	up	-	chr9:13581334-13590288	triggering receptor expressed on myeloid cells-like 2	2.23816	4.71795	GO:0004872|GO:0009986|GO:0042110
TRIM30	XLOC_003783	up	-	chr1:175613068-175680305	tripartite motif-containing 30	1.89884	3.72913
TRPV6	XLOC_032637	up	-	chr4:135705695-135721356	transient receptor potential cation channel, subfamily V, member 6	3.34529	10.1633	GO:0005227|GO:0005262|GO:0005516|GO:0006816|GO:0016021|GO:0016324|GO:0070509|GO:0070588
TTC39A	XLOC_034728	up	+	chr5:133083936-133123236	tetratricopeptide repeat domain 39A	2.72808	6.62573
TTK	XLOC_043046	up	+	chr8:90886761-90924325	Ttk protein kinase	1.93251	3.81719	GO:0004674|GO:0005524|GO:0042802	KEGG CELL CYCLE
TUBB3	XLOC_021681	up	+	chr19:66931879-66940930	tubulin, beta 3 class III	1.82142	3.53429	GO:0003924|GO:0005200|GO:0005525|GO:0005622|GO:0005737|GO:0005874|GO:0005886|GO:0007017|GO:0007067|GO:0007411|GO:0015630|GO:0030182|GO:0030424|GO:0042277|GO:0051258
TUBB5	XLOC_026229	up	+	chr20:5519550-5523476	tubulin, beta 5 class I	1.01896	2.02646	GO:0003924|GO:0005200|GO:0005515|GO:0005525|GO:0005634|GO:0005641|GO:0005737|GO:0005874|GO:0005886|GO:0007017|GO:0008150|GO:0009987|GO:0015630|GO:0019904|GO:0032403|GO:0032794|GO:0042288|GO:0043234|GO:0044297|GO:0051225|GO:0051258|GO:0070062
TUBB6	XLOC_020448	up	+	chr18:62314820-62324460	tubulin, beta 6 class V	2.01348	4.03755	GO:0003924|GO:0005200|GO:0005525|GO:0005737|GO:0005874|GO:0005886|GO:0007017|GO:0015630|GO:0051258
TWIST2	XLOC_045523	up	+	chr9:98599200-98642827	twist basic helix-loop-helix transcription factor 2	2.25998	4.78985	GO:0000122|GO:0001076|GO:0001649|GO:0003674|GO:0003677|GO:0003682|GO:0003700|GO:0005575|GO:0005634|GO:0005667|GO:0005737|GO:0006357|GO:0008285|GO:0010838|GO:0019904|GO:0032720|GO:0043066|GO:0043392|GO:0044092|GO:0045638|GO:0045668|GO:0045892|GO:0046983|GO:0048701|GO:0060325|GO:0061303
TYROBP	XLOC_000879	up	+	chr1:90031122-90034980	Tyro protein tyrosine kinase binding protein	1.3734	2.5908	GO:0002281|GO:0002283|GO:0005057|GO:0005515|GO:0007229|GO:0016021|GO:0035556|GO:0042802|GO:2001204	KEGG NATURAL KILLER CELL MEDIATED CYTOTOXICITY
UBD	XLOC_026709	up	-	chr20:3917776-3919728	ubiquitin D	1.51216	2.85237	GO:0003674|GO:0005575|GO:0005634|GO:0005737|GO:0006511|GO:0010243|GO:0016235|GO:0016567|GO:0034341|GO:0034612|GO:0043011|GO:0043065|GO:0043123|GO:0070628|GO:0070842
UCHL1	XLOC_014576	up	-	chr14:42928246-42938965	ubiquitin carboxyl-terminal esterase L1 (ubiquitin thiolesterase)	1.69646	3.24105	GO:0002931|GO:0004197|GO:0004221|GO:0005634|GO:0005730|GO:0005737|GO:0005789|GO:0005829|GO:0005886|GO:0006511|GO:0006950|GO:0007409|GO:0007412|GO:0007628|GO:0008152|GO:0008242|GO:0008283|GO:0016579|GO:0016874|GO:0019233|GO:0019896|GO:0030424|GO:0031694|GO:0042755|GO:0043025|GO:0043130|GO:0043407|GO:0048747|GO:0050905
UCMA	XLOC_019541	up	-	chr17:78917696-78927954	upper zone of growth plate and cartilage matrix associated	2.55024	5.85732	GO:0005578|GO:0005615|GO:0016235|GO:0031012|GO:0045668|GO:0048471
UCP2	XLOC_001352	up	+	chr1:171707381-171713948	uncoupling protein 2 (mitochondrial, proton carrier)	1.32801	2.51056	GO:0000303|GO:0001666|GO:0003674|GO:0005739|GO:0005743|GO:0006839|GO:0007565|GO:0007568|GO:0009749|GO:0010942|GO:0016021|GO:0032869|GO:0032870|GO:0034198|GO:0043066|GO:0061179|GO:0070542|GO:0071333|GO:0097421
UPK3B	XLOC_011618	up	-	chr12:25674816-25680905	uroplakin 3B	inf	inf	GO:0010629
UPK3BL	XLOC_011617	up	-	chr12:25655345-25661359	uroplakin 3B-like	1.89371	3.7159
UTS2R	XLOC_007632	up	+	chr10:109951007-109952168	urotensin 2 receptor	inf	inf	GO:0001604|GO:0003105|GO:0005769|GO:0005886|GO:0007204|GO:0010841|GO:0016021|GO:0030307|GO:0035811|GO:0035814|GO:0042312|GO:0042493|GO:0045766|GO:0045776|GO:0045777|GO:0045907|GO:0046005|GO:0048146|GO:0055037	KEGG NEUROACTIVE LIGAND RECEPTOR INTERACTION
VASH1	XLOC_037561	up	+	chr6:119921600-119938203	vasohibin 1	1.20204	2.30065	GO:0001525|GO:0001937|GO:0005615|GO:0005737|GO:0005783|GO:0009611|GO:0010596|GO:0016525|GO:0043537|GO:0045177|GO:1901491|GO:2000772
VIM	XLOC_019010	up	+	chr17:82500567-82509387	vimentin	1.75775	3.3817	GO:0005198|GO:0005200|GO:0005212|GO:0005515|GO:0005737|GO:0005777|GO:0005829|GO:0005856|GO:0005882|GO:0005886|GO:0007568|GO:0008022|GO:0009314|GO:0010043|GO:0010269|GO:0010977|GO:0014002|GO:0016363|GO:0019900|GO:0019901|GO:0030424|GO:0031252|GO:0032355|GO:0033280|GO:0042802|GO:0042995|GO:0043403|GO:0044297|GO:0044344|GO:0045098|GO:0045103|GO:0045109|GO:0045111|GO:0045444|GO:0046697|GO:0048471|GO:…
VSTM2B	XLOC_000948	up	+	chr1:98716585-98744919	V-set and transmembrane domain containing 2B	2.7555	6.75287	GO:0016021
VTCN1	XLOC_023455	up	+	chr2:222647472-222723309	V-set domain containing T cell activation inhibitor 1	2.07269	4.2067	GO:0001562|GO:0005102|GO:0009897|GO:0031225|GO:0050868|GO:0072602|GO:0072643
WBSCR17	XLOC_011190	up	+	chr12:30342776-30922308	Williams-Beuren syndrome chromosome region 17	4.12009	17.3888	GO:0016757
WDR52	XLOC_010341	up	-	chr11:65268028-65342224	WD repeat domain 52	2.14563	4.42485
WISP2	XLOC_028786	up	+	chr3:166397531-166408879	WNT1 inducible signaling pathway protein 2	2.31187	4.96526	GO:0001558|GO:0005520|GO:0005576|GO:0005615|GO:0005737|GO:0005886|GO:0007155|GO:0008285|GO:0009986
WNT7A	XLOC_031968	up	+	chr4:187505390-187551604	wingless-type MMTV integration site family, member 7A	2.63604	6.21623	GO:0000578|GO:0001502|GO:0002062|GO:0005102|GO:0005109|GO:0005125|GO:0005515|GO:0005575|GO:0005578|GO:0005615|GO:0007269|GO:0008105|GO:0008284|GO:0009953|GO:0009986|GO:0014719|GO:0014834|GO:0021707|GO:0021846|GO:0022009|GO:0030010|GO:0030182|GO:0030326|GO:0031012|GO:0031133|GO:0032355|GO:0035019|GO:0035115|GO:0035116|GO:0035136|GO:0035137|GO:0035567|GO:0035659|GO:0042060|GO:0042127|GO:0042733|GO:…	KEGG PATHWAYS IN CANCER|KEGG WNT SIGNALING PATHWAY
XCR1	XLOC_044201	up	-	chr8:132062476-132070113	chemokine (C motif) receptor 1	1.83942	3.57866	GO:0004950|GO:0006935|GO:0016021|GO:0034097|GO:0051209	KEGG CYTOKINE CYTOKINE RECEPTOR INTERACTION|KEGG CHEMOKINE SIGNALING PATHWAY
ZAP70	XLOC_045217	up	+	chr9:42980049-43002015	zeta-chain (TCR) associated protein kinase 70	1.73006	3.31742	GO:0001772|GO:0001784|GO:0003674|GO:0004672|GO:0004713|GO:0004715|GO:0005524|GO:0005575|GO:0005737|GO:0005829|GO:0005886|GO:0006468|GO:0006955|GO:0008150|GO:0018108|GO:0035556|GO:0042101|GO:0043366|GO:0045059|GO:0045060|GO:0045061|GO:0045582|GO:0046638|GO:0046641|GO:0046777|GO:0050850|GO:0050852	KEGG PRIMARY IMMUNODEFICIENCY|KEGG T CELL RECEPTOR SIGNALING PATHWAY|KEGG NATURAL KILLER CELL MEDIATED CYTOTOXICITY
ZBTB16	XLOC_043688	up	-	chr8:51573266-51740012	zinc finger and BTB domain containing 16	1.99692	3.99147	GO:0000122|GO:0001501|GO:0001823|GO:0003677|GO:0003690|GO:0003700|GO:0005634|GO:0005829|GO:0005886|GO:0006355|GO:0007417|GO:0008022|GO:0008270|GO:0008285|GO:0009880|GO:0009952|GO:0016604|GO:0016605|GO:0016607|GO:0017053|GO:0019904|GO:0030097|GO:0030326|GO:0032332|GO:0034504|GO:0035116|GO:0035136|GO:0035137|GO:0042733|GO:0042802|GO:0042803|GO:0043065|GO:0045600|GO:0045638|GO:0045778|GO:0045892|GO:…	KEGG PATHWAYS IN CANCER|KEGG ACUTE MYELOID LEUKEMIA
ZC3H12D	XLOC_000196	up	+	chr1:3634915-3669533	zinc finger CCCH type containing 12D	2.0579	4.1638	GO:0003676|GO:0005634|GO:0005730|GO:0005737|GO:0008270|GO:0030308|GO:0043231|GO:2000134
ZNF469-PS1	XLOC_021660	up	+	chr19:65759516-65800136	Zfp469 zinc finger protein 469	2.36765	5.161

## Sheet: Down-regulated genes by aging
Table S2. The significantly changed genes during aging process
Symbol	Test ID	Expression	Strand	Chromosome position	Description	Log(fold change)	Fold change	Gene ontology	KEGG pathway
ACAA1B	XLOC_044157	down	-	chr8:126998532-127052532	acetyl-Coenzyme A acyltransferase 1B	-1.40043	-2.6398	GO:0003988|GO:0005515|GO:0005777|GO:0006631|GO:0016747
AFMID	XLOC_007585	down	+	chr10:106468205-106483539	arylformamidase	-1.02526	-2.03533	GO:0004061|GO:0005634|GO:0005829|GO:0019441|GO:0034354	KEGG GLYOXYLATE AND DICARBOXYLATE METABOLISM|KEGG TRYPTOPHAN METABOLISM
AGT	XLOC_022086	down	-	chr19:68026226-68038550	angiotensinogen (serpin peptidase inhibitor, clade A, member 8)	-1.041	-2.05765	GO:0001543|GO:0001568|GO:0001658|GO:0001822|GO:0001991|GO:0001998|GO:0001999|GO:0002018|GO:0002019|GO:0002035|GO:0003051|GO:0003331|GO:0004867|GO:0004937|GO:0005179|GO:0005615|GO:0006883|GO:0006917|GO:0007160|GO:0007166|GO:0007186|GO:0007202|GO:0007250|GO:0007568|GO:0007588|GO:0008065|GO:0008217|GO:0008285|GO:0009409|GO:0009651|GO:0010468|GO:0010535|GO:0010595|GO:0010613|GO:0010628|GO:0010698|GO:…	KEGG RENIN ANGIOTENSIN SYSTEM
AKR1B8	XLOC_031513	down	+	chr4:61473680-61539437	aldo-keto reductase family 1, member B8	-2.90948	-7.51347	GO:0016491
AKR1C12L1	XLOC_018964	down	+	chr17:71298301-71309351	aldo-keto reductase family 1, member C12-like 1	-1.25045	-2.37916	GO:0016491
AKR7A2	XLOC_035007	down	+	chr5:161499602-161508628	aldo-keto reductase family 7, member A2 (aflatoxin aldehyde reductase)	-1.0426	-2.05994	GO:0004032|GO:0004033|GO:0005739|GO:0005794|GO:0005795|GO:0019119|GO:0044597|GO:0044598
AKR7A3	XLOC_035008	down	+	chr5:161540976-161553468	aldo-keto reductase family 7, member A3 (aflatoxin aldehyde reductase)	-1.54479	-2.91762	GO:0004032|GO:0004033|GO:0005737|GO:0009636|GO:0046222|GO:0046223
ALDH1B1	XLOC_034461	down	+	chr5:65898606-65903615	aldehyde dehydrogenase 1 family, member B1	-1.2778	-2.42469	GO:0003674|GO:0004029|GO:0005575|GO:0005634|GO:0005730|GO:0005739|GO:0005759|GO:0006068|GO:0008150|GO:0016620|GO:0043231	KEGG BETA ALANINE METABOLISM|KEGG TRYPTOPHAN METABOLISM|KEGG PYRUVATE METABOLISM|KEGG LIMONENE AND PINENE DEGRADATION|KEGG ASCORBATE AND ALDARATE METABOLISM|KEGG HISTIDINE METABOLISM|KEGG PROPANOATE METABOLISM|KEGG BUTANOATE METABOLISM|KEGG FATTY ACID METABOLISM|KEGG VALINE LEUCINE AND ISOLEUCINE DEGRADATION|KEGG LYSINE DEGRADATION
ANKFN1-PS1	XLOC_008433	down	-	chr10:76761997-76795777	Ankfn1 ankyrin-repeat and fibronectin type III domain containing 1	-3.94294	-15.3795
ANXA13	XLOC_041057	down	-	chr7:98819725-98871666	annexin A13	-1.91711	-3.77666	GO:0005509|GO:0005544|GO:0005886
ARNTL	XLOC_001570	down	+	chr1:185007498-185105413	aryl hydrocarbon receptor nuclear translocator-like	-1.72618	-3.30851	GO:0000060|GO:0000982|GO:0001190|GO:0003677|GO:0003700|GO:0004871|GO:0005634|GO:0005667|GO:0005737|GO:0006351|GO:0006355|GO:0007623|GO:0016604|GO:0017162|GO:0032922|GO:0042176|GO:0042752|GO:0043425|GO:0045944|GO:0046982|GO:0046983|GO:0051879	KEGG CIRCADIAN RHYTHM MAMMAL
CACNG5	XLOC_008696	down	-	chr10:95853115-95894661	calcium channel, voltage-dependent, gamma subunit 5	-2.54277	-5.82707	GO:0005244|GO:0005262|GO:0005515|GO:0014069|GO:0030054|GO:0032281|GO:0045211|GO:2000311	KEGG MAPK SIGNALING PATHWAY
CBS	XLOC_026943	down	-	chr20:12549958-12574225	cystathionine beta synthase	-1.04467	-2.06289	GO:0001958|GO:0001974|GO:0004122|GO:0005634|GO:0005730|GO:0005829|GO:0006535|GO:0006563|GO:0006565|GO:0006801|GO:0019343|GO:0019344|GO:0019346|GO:0019448|GO:0019899|GO:0020037|GO:0021587|GO:0030170|GO:0030823|GO:0031625|GO:0031667|GO:0042803|GO:0043066|GO:0043231|GO:0043418|GO:0043506|GO:0046872|GO:0050667|GO:0050880|GO:0051593|GO:0060135|GO:0060351|GO:0070814|GO:0071456|GO:0072341
CES1E	XLOC_021373	down	+	chr19:26133774-26134125	carboxylesterase 1E	-1.48248	-2.79429	GO:0004091|GO:0005788|GO:0008152|GO:0016290|GO:0050253|GO:0080030|GO:0080031|GO:0080032
CES1E	XLOC_021373	down	+	chr19:26347401-26354168	carboxylesterase 1E	-1.52421	-2.87629	GO:0004091|GO:0005788|GO:0008152|GO:0016290|GO:0050253|GO:0080030|GO:0080031|GO:0080032
CNDP1	XLOC_020880	down	-	chr18:80511682-80543915	carnosine dipeptidase 1 (metallopeptidase M20 family)	-1.41523	-2.66702	GO:0004180|GO:0006508|GO:0008237|GO:0016805|GO:0034701|GO:0046872	KEGG BETA ALANINE METABOLISM|KEGG HISTIDINE METABOLISM
CRYAB	XLOC_042814	down	+	chr8:53761297-53791771	crystallin, alpha B	-1.11688	-2.16877	GO:0001666|GO:0002088|GO:0005212|GO:0005634|GO:0005737|GO:0005739|GO:0005794|GO:0005829|GO:0005886|GO:0006006|GO:0006457|GO:0007021|GO:0007517|GO:0007568|GO:0008017|GO:0008092|GO:0009986|GO:0010629|GO:0015630|GO:0030018|GO:0030308|GO:0031109|GO:0031674|GO:0032355|GO:0032387|GO:0032432|GO:0042542|GO:0042803|GO:0043010|GO:0043066|GO:0043154|GO:0043292|GO:0046872|GO:0051082|GO:0051260|GO:0051403|GO:…
CRYL1	XLOC_016423	down	-	chr15:41389715-41509443	crystallin, lambda 1	-1.01177	-2.01638	GO:0003857|GO:0005829|GO:0006631|GO:0042803|GO:0050104|GO:0070403	KEGG PENTOSE AND GLUCURONATE INTERCONVERSIONS
CSMD1	XLOC_017617	down	+	chr16:78123915-78435114	CUB and Sushi multiple domains 1	-1.24979	-2.37807
CYP2D1	XLOC_041253	down	-	chr7:123610229-123614634	cytochrome P450, family 2, subfamily d, polypeptide 1	-1.35413	-2.55643	GO:0004497|GO:0005506|GO:0005737|GO:0005789|GO:0009055|GO:0010033|GO:0014070|GO:0020037|GO:0042493|GO:0070330
CYP2D5	XLOC_041252	down	-	chr7:123601167-123605674	cytochrome P450, family 2, subfamily d, polypeptide 5	-1.56765	-2.96421	GO:0004497|GO:0005506|GO:0005789|GO:0009055|GO:0016712|GO:0020037|GO:0070330
CYP4A3	XLOC_035726	down	-	chr5:138258627-138274813	cytochrome P450, family 4, subfamily a, polypeptide 3	-1.88522	-3.69409	GO:0001822|GO:0005506|GO:0005789|GO:0008391|GO:0009055|GO:0018685|GO:0019369|GO:0020037|GO:0043231|GO:0043651|GO:0046456|GO:0048252|GO:0052869
DCST1	XLOC_024457	down	-	chr2:208082806-208105204	DC-STAMP domain containing 1	-1.61577	-3.06475	GO:0008270|GO:0016021
DHCR24	XLOC_034693	down	+	chr5:130008569-130037134	24-dehydrocholesterol reductase	-1.37139	-2.5872	GO:0000139|GO:0005634|GO:0005737|GO:0005783|GO:0005789|GO:0005829|GO:0005856|GO:0006695|GO:0006979|GO:0007265|GO:0008104|GO:0008202|GO:0008203|GO:0008285|GO:0008762|GO:0009725|GO:0009888|GO:0016020|GO:0016021|GO:0016044|GO:0016125|GO:0016491|GO:0016628|GO:0019899|GO:0030539|GO:0031639|GO:0042605|GO:0042987|GO:0043066|GO:0043154|GO:0043588|GO:0050614|GO:0050660	KEGG STEROID BIOSYNTHESIS
DHCR7	XLOC_001884	down	+	chr1:223874366-223890913	7-dehydrocholesterol reductase	-1.25085	-2.37982	GO:0001568|GO:0005640|GO:0005783|GO:0005789|GO:0006695|GO:0009791|GO:0016021|GO:0016126|GO:0030154|GO:0030324|GO:0035264|GO:0042127|GO:0043231|GO:0045540|GO:0047598|GO:0055114	KEGG STEROID BIOSYNTHESIS
DHRS7	XLOC_038196	down	-	chr6:104917829-104940633	dehydrogenase/reductase (SDR family) member 7	-1.14558	-2.21235	GO:0016491
DIO1	XLOC_035683	down	-	chr5:130744424-130760658	deiodinase, iodothyronine, type I	-1.04514	-2.06357	GO:0004800|GO:0005789|GO:0006091|GO:0008430|GO:0016021|GO:0042446|GO:0055114
DUSP9	XLOC_003571	down	-	chr1:152917659-152921585	dual specificity phosphatase 9	-1.56719	-2.96327	GO:0000188|GO:0004725|GO:0005737|GO:0005783|GO:0005829|GO:0006470|GO:0016311|GO:0017017	KEGG MAPK SIGNALING PATHWAY
EGF	XLOC_024765	down	-	chr2:253481573-253482579	epidermal growth factor	-1.0358	-2.05025	GO:0000186|GO:0001525|GO:0005154|GO:0005509|GO:0005615|GO:0005886|GO:0007173|GO:0007243|GO:0007262|GO:0008083|GO:0008284|GO:0010800|GO:0016021|GO:0018108|GO:0021940|GO:0035413|GO:0042327|GO:0043388|GO:0043406|GO:0045741|GO:0045840|GO:0045893|GO:0048754|GO:0050708|GO:0050730|GO:0051048|GO:0051223|GO:0060749|GO:0070371|GO:0090279|GO:0090370|GO:1900127|GO:2000008|GO:2000060	KEGG PROSTATE CANCER|KEGG MAPK SIGNALING PATHWAY
EGF	XLOC_024765	down	-	chr2:74746756-74782858	epidermal growth factor	-1.11569	-2.16699	GO:0000186|GO:0001525|GO:0005154|GO:0005509|GO:0005615|GO:0005886|GO:0007173|GO:0007243|GO:0007262|GO:0008083|GO:0008284|GO:0010800|GO:0016021|GO:0018108|GO:0021940|GO:0035413|GO:0042327|GO:0043388|GO:0043406|GO:0045741|GO:0045840|GO:0045893|GO:0048754|GO:0050708|GO:0050730|GO:0051048|GO:0051223|GO:0060749|GO:0070371|GO:0090279|GO:0090370|GO:1900127|GO:2000008|GO:2000060	KEGG PROSTATE CANCER|KEGG MAPK SIGNALING PATHWAY
EHHADH	XLOC_010043	down	+	chr11:86024802-86057811	enoyl-CoA, hydratase/3-hydroxyacyl CoA dehydrogenase	-1.06383	-2.09047	GO:0003857|GO:0004165|GO:0004300|GO:0005102|GO:0005634|GO:0005730|GO:0005737|GO:0005739|GO:0005777|GO:0005829|GO:0006475|GO:0006635|GO:0019899|GO:0043231|GO:0050662	KEGG BETA ALANINE METABOLISM|KEGG TRYPTOPHAN METABOLISM|KEGG LIMONENE AND PINENE DEGRADATION|KEGG PROPANOATE METABOLISM|KEGG BUTANOATE METABOLISM|KEGG FATTY ACID METABOLISM|KEGG VALINE LEUCINE AND ISOLEUCINE DEGRADATION|KEGG LYSINE DEGRADATION|KEGG PEROXISOME
EPS8L3	XLOC_023518	down	+	chr2:230137369-230150763	EPS8-like 3	-1.74171	-3.34431
FAM151A	XLOC_034696	down	+	chr5:130179451-130245402	family with sequence similarity 151, member A	-1.07875	-2.11221	GO:0016021
FAM154A	XLOC_035568	down	-	chr5:108756983-108861197	family with sequence similarity 154, member A	-3.63471	-12.421
GC	XLOC_013934	down	+	chr14:20173378-20208939	group specific component	-1.42545	-2.68598	GO:0003779|GO:0005499|GO:0005515|GO:0005615|GO:0005829|GO:0007565|GO:0007595|GO:0030424|GO:0031667|GO:0032355|GO:0042359|GO:0048471|GO:0048545|GO:0051183|GO:1902118
GRHPR	XLOC_034454	down	+	chr5:65037812-65047242	glyoxylate reductase/hydroxypyruvate reductase	-1.04865	-2.06859	GO:0005737|GO:0005829|GO:0007588|GO:0008465|GO:0016618|GO:0030267|GO:0031406|GO:0042803|GO:0043648|GO:0050661|GO:0051259|GO:0051287|GO:0055114|GO:0070402	KEGG GLYOXYLATE AND DICARBOXYLATE METABOLISM|KEGG PYRUVATE METABOLISM
GSTA2	XLOC_043926	down	-	chr8:85197042-85202588	glutathione S-transferase alpha 2	-1.11013	-2.15865	GO:0004364|GO:0005634|GO:0005640|GO:0005829|GO:0007568|GO:0008144|GO:0042178|GO:0043295	KEGG METABOLISM OF XENOBIOTICS BY CYTOCHROME P450|KEGG DRUG METABOLISM CYTOCHROME P450|KEGG GLUTATHIONE METABOLISM
GSTP1	XLOC_004229	down	-	chr1:226162329-226164798	glutathione S-transferase pi 1	-1.37568	-2.5949	GO:0000302|GO:0004364|GO:0005622|GO:0005634|GO:0005737|GO:0005739|GO:0005829|GO:0005886|GO:0006469|GO:0006749|GO:0006805|GO:0008144|GO:0008432|GO:0009636|GO:0009890|GO:0014003|GO:0019207|GO:0031100|GO:0031667|GO:0032355|GO:0032691|GO:0032720|GO:0032869|GO:0032872|GO:0032873|GO:0032930|GO:0033591|GO:0035726|GO:0035730|GO:0035731|GO:0043066|GO:0043124|GO:0043200|GO:0043234|GO:0043295|GO:0043407|GO:…	KEGG METABOLISM OF XENOBIOTICS BY CYTOCHROME P450|KEGG DRUG METABOLISM CYTOCHROME P450|KEGG GLUTATHIONE METABOLISM|KEGG PROSTATE CANCER
GUCY1B2	XLOC_016474	down	-	chr15:49263041-49311751	guanylate cyclase 1, soluble, beta 2	-1.20739	-2.30919	GO:0000166|GO:0004383|GO:0005525|GO:0005829|GO:0020037|GO:0035556|GO:0043167|GO:0046872
HEATR7B1	XLOC_045503	down	+	chr9:94997058-95032615	HEAT repeat containing 7B1	-1.4963	-2.82118
HHAT	XLOC_013230	down	-	chr13:115792761-116042140	hedgehog acyltransferase	-1.61802	-3.06953	GO:0003674|GO:0005575|GO:0007224|GO:0008150|GO:0016409|GO:0018345
HRG	XLOC_010480	down	-	chr11:84718066-84736664	histidine-rich glycoprotein	-1.53877	-2.90547	GO:0002839|GO:0003674|GO:0004867|GO:0004869|GO:0005575|GO:0005576|GO:0007162|GO:0008150|GO:0008201|GO:0008270|GO:0008285|GO:0010468|GO:0010543|GO:0010593|GO:0010951|GO:0016525|GO:0019865|GO:0020037|GO:0030168|GO:0030193|GO:0030308|GO:0032956|GO:0033629|GO:0042730|GO:0043065|GO:0043254|GO:0043395|GO:0043537|GO:0046872|GO:0050730|GO:0050832|GO:0051894|GO:0051918|GO:1900747|GO:2000504|GO:2001027
IHH	XLOC_046018	down	-	chr9:81977483-81983701	Indian hedgehog	-1.28175	-2.43134	GO:0001501|GO:0001503|GO:0001569|GO:0001649|GO:0001701|GO:0001708|GO:0001763|GO:0001944|GO:0001947|GO:0002053|GO:0003382|GO:0003406|GO:0003674|GO:0005113|GO:0005575|GO:0005576|GO:0005886|GO:0006029|GO:0006508|GO:0007224|GO:0007267|GO:0007389|GO:0008233|GO:0008284|GO:0009790|GO:0009880|GO:0009968|GO:0016539|GO:0030154|GO:0030704|GO:0031012|GO:0031016|GO:0032332|GO:0032355|GO:0032967|GO:0033085|GO:…
IQCH	XLOC_043836	down	-	chr8:68055565-68247321	IQ motif containing H	-1.53998	-2.9079
KLK1	XLOC_000992	down	+	chr1:101264167-101268371	kallikrein 1	-1.13512	-2.19637	GO:0003674|GO:0004252|GO:0005575|GO:0006508|GO:0008150
KLK1C10	XLOC_003271	down	-	chr1:100957313-100961373	kallikrein 1-related peptidase C10	-3.68995	-12.9058
KLK1C12	XLOC_003265	down	-	chr1:100371039-100399987	kallikrein 1-related peptidase C12	-2.53027	-5.7768	GO:0004252|GO:0006508
LOC100125598	XLOC_019002	down	+	chr17:80427566-80455846	metallothionein 1a pseudogene	-1.09224	-2.13205
LOC100359592	XLOC_021441	down	+	chr19:36120460-36128827	paralemmin 3	-1.04556	-2.06417
LOC100359674	XLOC_045995	down	+	chr9:79145077-79200453	SET translocation-like	-1.61387	-3.06072
LOC100360201	XLOC_012947	down	-	chr13:76568149-76588153	cyclin B1 interacting protein 1-like	-2.30344	-4.93633
LOC100361265	XLOC_048020	down	-	chrX:72525190-72528259	rCG64283-like	-inf	-inf
LOC100361584	XLOC_032172	down	+	chr4:225319046-225579502	anoctamin 2-like	-1.7853	-3.4469	GO:0016021
LOC100363107	XLOC_002966	down	-	chr1:78294591-78490459	bile salt sulfotransferase-like	-1.224	-2.33593
LOC100909941	XLOC_031704	down	+	chr4:149575383-149585887	uncharacterized LOC100909941	-1.92482	-3.79689
LOC100910178	XLOC_022730	down	+	chr2:74795791-74871010	pro-epidermal growth factor-like	-1.06574	-2.09324
LOC100910677	XLOC_047036	down	+	chrX:20713013-20749941	aminoacylase-1A-like	-1.05835	-2.08255
LOC100910701	XLOC_002602	down	-	chr1:35676463-35681059	uncharacterized LOC100910701	-1.57225	-2.97368
LOC100911353	XLOC_003264	down	-	chr1:99992977-100217465	uncharacterized LOC100911353	-1.90452	-3.74384
LOC100911446	XLOC_040943	down	-	chr7:70865188-70865893	uncharacterized LOC100911446	-2.31554	-4.97791
LOC100911891	XLOC_035626	down	-	chr5:119169060-119181442	cytochrome P450 2J5-like	-1.42839	-2.69146
LOC364794	XLOC_019028	down	+	chr17:87622395-87623401	similar to heterogeneous nuclear ribonucleoprotein A3	-3.25409	-9.54067
LOC366190	XLOC_028496	down	+	chr3:127409085-127412998	similar to 60S ribosomal protein L7a (Surfeit locus protein 3)	-3.56154	-11.8068
LOC494499	XLOC_043023	down	+	chr8:85113822-85122621	LOC494499 protein	-1.14701	-2.21454
LOC681366	XLOC_039987	down	+	chr7:71152091-71247093	similar to Retinol dehydrogenase 3 (Retinol dehydrogenase type I) (RODH I)	-1.19276	-2.2859	GO:0016491
LOC688614	XLOC_043314	down	+	chr8:131167002-131168007	similar to heterogeneous nuclear ribonucleoprotein A3	-2.19001	-4.56309
LOC690346	XLOC_038009	down	+	chr6:52486344-52531269	hypothetical protein LOC690346	-1.81233	-3.51209
LOC690635	XLOC_000965	down	-	chr1:100371039-100399987	similar to Kallikrein-1 precursor (Tissue kallikrein) (Kidney/pancreas/salivary gland kallikrein)	-4.1148	-17.3252
LOC690918	XLOC_034414	down	+	chr5:61336231-61339489	hypothetical protein LOC690918	-2.01575	-4.04391
MDH2	XLOC_011623	down	-	chr12:25938702-25951658	malate dehydrogenase 2, NAD (mitochondrial)	-1.02415	-2.03376	GO:0005515|GO:0005634|GO:0005730|GO:0005739|GO:0005743|GO:0005759|GO:0005886|GO:0006099|GO:0006107|GO:0006108|GO:0006475|GO:0006734|GO:0016615|GO:0030060|GO:0043621|GO:0044262|GO:0046554|GO:0055114	KEGG GLYOXYLATE AND DICARBOXYLATE METABOLISM|KEGG PYRUVATE METABOLISM
MIF	XLOC_026411	down	+	chr20:15885247-15886113	macrophage migration inhibitory factor (glycosylation-inhibiting factor)	-1.07962	-2.11348	GO:0001516|GO:0001934|GO:0001942|GO:0002035|GO:0002675|GO:0002906|GO:0004167|GO:0005102|GO:0005125|GO:0005126|GO:0005576|GO:0005615|GO:0005634|GO:0005737|GO:0006954|GO:0007166|GO:0007283|GO:0007420|GO:0007568|GO:0007569|GO:0008152|GO:0008283|GO:0009408|GO:0009612|GO:0009725|GO:0009986|GO:0010035|GO:0010629|GO:0010739|GO:0014911|GO:0019752|GO:0030330|GO:0030890|GO:0031666|GO:0032269|GO:0032355|GO:…
MTHFR	XLOC_035061	down	+	chr5:168504562-168522355	methylenetetrahydrofolate reductase (NAD(P)H)	-1.22011	-2.32964	GO:0001666|GO:0004489|GO:0005829|GO:0009086|GO:0033274|GO:0035999|GO:0042493|GO:0043005|GO:0043200|GO:0046500|GO:0046653|GO:0050660|GO:0050661|GO:0050667|GO:0051593|GO:0055114|GO:0070555|GO:0072341	KEGG ONE CARBON POOL BY FOLATE
NPAS2	XLOC_045230	down	+	chr9:45589615-45769792	neuronal PAS domain protein 2	-1.50679	-2.84177	GO:0003677|GO:0003700|GO:0004871|GO:0005667|GO:0005737|GO:0006351|GO:0042745|GO:0045475|GO:0045944|GO:0046983|GO:0051879	KEGG CIRCADIAN RHYTHM MAMMAL
NXPH4	XLOC_040946	down	-	chr7:71006676-71014869	neurexophilin 4	-1.61088	-3.05438	GO:0005576
OLR1331	XLOC_042876	down	+	chr8:61713479-61717906	olfactory receptor 1331	-5.99216	-63.6531	GO:0004930|GO:0004984|GO:0005886|GO:0007186|GO:0016021|GO:0050911
OSGIN1	XLOC_021636	down	+	chr19:62801516-62834434	oxidative stress induced growth inhibitor 1	-1.33351	-2.52015	GO:0008083|GO:0030308
PFKFB4	XLOC_043208	down	+	chr8:117088861-117126898	6-phosphofructo-2-kinase/fructose-2,6-biphosphatase 4	-1.595	-3.02095	GO:0003824|GO:0003873|GO:0004331|GO:0005524|GO:0006000|GO:0006003
PPIC	XLOC_020738	down	-	chr18:47585433-47598040	peptidylprolyl isomerase C	-1.06392	-2.0906	GO:0003755|GO:0006457|GO:0016018
PRIMA1	XLOC_038395	down	-	chr6:136279360-136330870	proline rich membrane anchor 1	-1.70914	-3.26966	GO:0016021|GO:0019899|GO:0030054|GO:0031226|GO:0042135|GO:0043495|GO:0045202|GO:0051649
PXMP4	XLOC_030031	down	-	chr3:156464179-156481427	peroxisomal membrane protein 4	-1.14238	-2.20745	GO:0005777|GO:0005778|GO:0016021	KEGG PEROXISOME
RBP4	XLOC_004572	down	-	chr1:264286997-264294200	retinol binding protein 4, plasma	-1.11159	-2.16084	GO:0001654|GO:0005215|GO:0005615|GO:0006094|GO:0006810|GO:0007283|GO:0007507|GO:0008584|GO:0009790|GO:0016918|GO:0019841|GO:0030277|GO:0030324|GO:0032024|GO:0032526|GO:0032868|GO:0034632|GO:0034633|GO:0042572|GO:0042574|GO:0042593|GO:0043234|GO:0045471|GO:0046982|GO:0048562|GO:0048706|GO:0048738|GO:0048807|GO:0050908|GO:0051024|GO:0055085|GO:0060041|GO:0060044|GO:0060059|GO:0060065|GO:0060068|GO:…
RDH2	XLOC_039987	down	+	chr7:71152091-71247093	retinol dehydrogenase 2	-1.19276	-2.2859
REN	XLOC_012840	down	-	chr13:55555582-55566812	renin	-1.72581	-3.30766	GO:0001822|GO:0001823|GO:0002003|GO:0002016|GO:0002018|GO:0004175|GO:0004190|GO:0005102|GO:0005159|GO:0005615|GO:0005622|GO:0006508|GO:0006950|GO:0008065|GO:0008217|GO:0008233|GO:0008584|GO:0009755|GO:0010033|GO:0016020|GO:0032496|GO:0035690|GO:0042493|GO:0042756|GO:0043408|GO:0044444|GO:0048469|GO:0050435|GO:0051591|GO:0070305	KEGG RENIN ANGIOTENSIN SYSTEM
RESP18	XLOC_046027	down	-	chr9:82240054-82246397	regulated endocrine-specific protein 18	-2.30386	-4.93777	GO:0001701|GO:0003674|GO:0005576|GO:0005783|GO:0005794|GO:0008150|GO:0030141|GO:0043204|GO:0048237
RETSAT	XLOC_031824	down	+	chr4:165235747-165244511	retinol saturase (all trans retinol 13,14 reductase)	-1.08277	-2.1181	GO:0005640|GO:0005789|GO:0016491|GO:0031965|GO:0042572|GO:0051786|GO:0055114	KEGG RETINOL METABOLISM
RGD1562229	XLOC_014322	down	-	chr14:114495981-114533616	similar to hypothetical protein FLJ40298	-2.55036	-5.8578
RGD1563270	XLOC_047269	down	+	chrX:73835365-73846985	similar to synaptonemal complex protein 3	-inf	-inf
RGN	XLOC_047670	down	-	chrX:2626524-2641949	regucalcin (senescence marker protein-30)	-1.65369	-3.14637	GO:0004341|GO:0005509|GO:0005634|GO:0005737|GO:0006874|GO:0008270|GO:0019853|GO:0030234|GO:0032781|GO:0050848
RPP25	XLOC_042879	down	+	chr8:62060879-62062260	ribonuclease P/MRP 25 subunit	-1.12461	-2.18043	GO:0003723|GO:0004526|GO:0005634|GO:0005730|GO:0005739|GO:0005813|GO:0008033
SERPINA3M	XLOC_038410	down	-	chr6:137027386-137034657	serine (or cysteine) proteinase inhibitor, clade A, member 3M	-1.85077	-3.60693	GO:0004867|GO:0005576|GO:0010951|GO:0030162|GO:0034097|GO:0043434
SERPINB12	XLOC_012215	down	+	chr13:31616218-31619987	serpin peptidase inhibitor, clade B (ovalbumin), member 12	-2.19825	-4.58922	GO:0004867|GO:0010951|GO:0030162
SERPINB12	XLOC_012215	down	+	chr13:32119705-32148280	serpin peptidase inhibitor, clade B (ovalbumin), member 12	-2.4743	-5.55698	GO:0004867|GO:0010951|GO:0030162
SLC21A4	XLOC_033314	down	-	chr4:240471780-240515297	kidney specific organic anion transporter	-1.16398	-2.24075	GO:0005215|GO:0008514|GO:0015350|GO:0015711|GO:0015893|GO:0016020
SLC22A12	XLOC_004307	down	-	chr1:228902079-228910461	solute carrier family 22 (organic anion/urate transporter), member 12	-1.30584	-2.47228	GO:0003674|GO:0005575|GO:0005886|GO:0008150|GO:0015143|GO:0015747|GO:0016021|GO:0016324|GO:0030165|GO:0031526|GO:0042493|GO:0046415
SLC22A2	XLOC_000383	down	+	chr1:51394013-51435104	solute carrier family 22 (organic cation transporter), member 2	-1.29423	-2.45246	GO:0005496|GO:0005886|GO:0005887|GO:0006812|GO:0015075|GO:0015101|GO:0015220|GO:0015651|GO:0015695|GO:0015697|GO:0015871|GO:0016021|GO:0016323|GO:0034220|GO:0051608
SLC38A3	XLOC_044084	down	-	chr8:115761370-115779634	solute carrier family 38, member 3	-1.66228	-3.16516	GO:0003333|GO:0005290|GO:0005886|GO:0005887|GO:0006814|GO:0006867|GO:0006868|GO:0015180|GO:0015182|GO:0015186|GO:0015293|GO:0015297|GO:0015807|GO:0015808|GO:0015817
SLC45A3	XLOC_012297	down	+	chr13:53816773-53837091	solute carrier family 45, member 3	-1.41152	-2.66017	GO:0016021|GO:0055085
SLC6A13	XLOC_032116	down	+	chr4:220962694-221000206	solute carrier family 6 (neurotransmitter transporter, GABA), member 13	-1.18481	-2.27333	GO:0005328|GO:0005332|GO:0005887|GO:0006836|GO:0042165
SLC7A12	XLOC_024076	down	-	chr2:108332498-108333025	solute carrier family 7 (cationic amino acid transporter, y+ system), member 12	-1.5379	-2.90372	GO:0003333|GO:0005737|GO:0005886|GO:0006865|GO:0015171|GO:0016021
SLC7A12	XLOC_024076	down	-	chr2:108364360-108366610	solute carrier family 7 (cationic amino acid transporter, y+ system), member 12	-1.67428	-3.1916	GO:0003333|GO:0005737|GO:0005886|GO:0006865|GO:0015171|GO:0016021
SLC7A12	XLOC_024076	down	-	chr2:108432229-108432980	solute carrier family 7 (cationic amino acid transporter, y+ system), member 12	-1.85637	-3.62095	GO:0003333|GO:0005737|GO:0005886|GO:0006865|GO:0015171|GO:0016021
SLC7A13	XLOC_034359	down	+	chr5:38439677-38460867	solute carrier family 7 (anionic amino acid transporter), member 13	-1.2898	-2.44494	GO:0015171|GO:0016021
SLCO1A1	XLOC_033313	down	-	chr4:240374351-240447509	solute carrier organic anion transporter family, member 1a1	-1.45879	-2.74878	GO:0005887|GO:0008514|GO:0015711|GO:0016020|GO:0016323|GO:0033574|GO:0034220|GO:0035634
SLCO1A6	XLOC_033315	down	-	chr4:240560522-240596725	solute carrier organic anion transporter family, member 1a6	-1.05959	-2.08434	GO:0003674|GO:0005215|GO:0005575|GO:0005886|GO:0006811|GO:0016021|GO:0031100
SNCA	XLOC_032785	down	-	chr4:155592410-155690420	synuclein, alpha (non A4 component of amyloid precursor)	-1.85908	-3.62776	GO:0000287|GO:0001774|GO:0001921|GO:0001933|GO:0001956|GO:0001963|GO:0005504|GO:0005507|GO:0005509|GO:0005515|GO:0005543|GO:0005634|GO:0005640|GO:0005737|GO:0005739|GO:0005791|GO:0005794|GO:0005829|GO:0005840|GO:0005856|GO:0005886|GO:0005938|GO:0006631|GO:0006638|GO:0006644|GO:0006919|GO:0007006|GO:0007268|GO:0007568|GO:0008017|GO:0008021|GO:0008198|GO:0008270|GO:0008344|GO:0010040|GO:0010517|GO:…
SPOCK1	XLOC_018584	down	+	chr17:9815301-9983632	sparc/osteonectin, cwcv and kazal-like domains proteoglycan (testican) 1	-2.01214	-4.0338	GO:0001764|GO:0004869|GO:0005509|GO:0005578|GO:0005615|GO:0007165|GO:0008191|GO:0010812|GO:0010977|GO:0016528|GO:0021953|GO:0031594|GO:0033268
SUSD3	XLOC_018655	down	+	chr17:17878840-17895037	sushi domain containing 3	-1.04001	-2.05624
SV2B	XLOC_003462	down	-	chr1:137657431-137833134	synaptic vesicle glycoprotein 2b	-2.11019	-4.31748	GO:0001504|GO:0001669|GO:0008021|GO:0016020|GO:0016021|GO:0022857|GO:0030054|GO:0030672
SYTL3	XLOC_000375	down	+	chr1:48534302-48590471	synaptotagmin-like 3	-1.72047	-3.29544	GO:0005543|GO:0005544|GO:0005623|GO:0006886|GO:0006887|GO:0008270|GO:0016020|GO:0017137|GO:0019897|GO:0042043
TCERG1L	XLOC_004114	down	-	chr1:217477393-217666989	transcription elongation regulator 1-like	-3.99847	-15.983
TEX101	XLOC_003036	down	-	chr1:82787109-82791428	testis expressed 101	-2.57732	-5.9683	GO:0002080|GO:0002696|GO:0005886|GO:0031225|GO:0045121|GO:0050731|GO:0051281
TFF3	XLOC_026937	down	-	chr20:12030956-12035638	trefoil factor 3, intestinal	-1.32166	-2.49954	GO:0030141|GO:0032579|GO:0042060|GO:0043434
TM6SF2	XLOC_017826	down	-	chr16:20941989-20949202	transmembrane 6 superfamily member 2	-1.72988	-3.317	GO:0016021
TMEM86A	XLOC_001055	down	+	chr1:104238666-104243017	transmembrane protein 86A	-1.09093	-2.13011	GO:0016021
TSKU	XLOC_003659	down	-	chr1:169524019-169535837	tsukushi, small leucine rich proteoglycan	-1.41534	-2.66723	GO:0005576|GO:0005615|GO:0010468|GO:0021540|GO:0021670|GO:0021960|GO:0030178|GO:0043010|GO:0061073
UGT2B15	XLOC_013950	down	+	chr14:22455324-22493180	UDP glucuronosyltransferase 2 family, polypeptide B15	-1.13302	-2.19317	GO:0005789|GO:0015020|GO:0016021|GO:0016758|GO:0019439|GO:0042493|GO:0043231	KEGG METABOLISM OF XENOBIOTICS BY CYTOCHROME P450|KEGG DRUG METABOLISM CYTOCHROME P450|KEGG ASCORBATE AND ALDARATE METABOLISM|KEGG PENTOSE AND GLUCURONATE INTERCONVERSIONS|KEGG RETINOL METABOLISM
