# Supplementary material for: RNA-Seq analysis reveals new evidence for inflammation-related changes in aged kidney
Source: Oncotarget. 2016 May 3;7(21):30037–48. doi: 10.18632/oncotarget.9152 (PMC5058662; doi:10.18632/oncotarget.9152)
Supplement: Supplementary file 4 [file oncotarget-07-30037-s004.xls]

## Sheet: Gene set enrichment test
Table S3. The result of gene set enrichment test using differentially expressed genes
Gene set name	Condition	P-value	Q-value	Number of gene	Gene list
KEGG CYTOKINE CYTOKINE RECEPTOR INTERACTION	up	0	0	45	CCL21 IL19 IL10RA CXCR4 TNFRSF13B TGFB2 CNTF CCR6 IL2RA CCR1 CXCL5 CCL22 TGFB3 INHBA CCR5 CCL20 IL9R TNFSF11 CCL19 CXCL2 CXCR3 IL1R2 IL11 OSMR EDA2R IL24 TNFSF8 IL18R1 CXCR2 CSF1R TNFRSF8 TNFRSF1B INHBB TNFRSF13C IL6R TNFRSF12A CCL2 CCL7 CD40LG IL6 CCR3 IL18RAP CCR7 XCR1 IL23R
KEGG HEMATOPOIETIC CELL LINEAGE	up	0	0	26	CD44 ITGAM CD7 CD3E IL6R CD22 CD37 CR2 IL6 CD3D IL9R CD2 ITGA2 MS4A1 CD38 CD4 CSF1R CD19 IL1R2 IL2RA CD8B CD5 CD3G FCER2 IL11 ITGA4
KEGG COMPLEMENT AND COAGULATION CASCADES	up	5.61184e-12	5.44349e-10	19	C2 FGG C4B C4A C1QA A2M SERPINE1 C1S C1QB CR2 CFI C1QC C6 F10 KNG1 CFH C7 C3 FGB
KEGG PRIMARY IMMUNODEFICIENCY	up	1.92781e-10	1.17739e-08	13	LCK TNFRSF13C ZAP70 ICOS CD3E CD4 TNFRSF13B CD19 CD40LG CD8B PTPRC CD3D BTK
KEGG ECM RECEPTOR INTERACTION	up	1.78488e-09	7.74542e-08	18	CD44 TNN LAMB3 COL1A2 COL3A1 COL11A1 SPP1 COL1A1 ITGA2 TNC ITGB4 FN1 THBS1 COL5A2 COL6A1 LAMC2 ITGB7 ITGA4
KEGG FOCAL ADHESION	up	1.04872e-08	3.39236e-07	27	LAMB3 SHC2 PARVG COL3A1 COL11A1 ACTN1 ITGA2 TNC THBS1 COL5A2 LAMC2 FLNC TNN FLNA PRKCB COL1A2 PIK3R5 SPP1 RAC2 COL1A1 ITGB4 FN1 COL6A1 BIRC3 RASGRF1 ITGB7 ITGA4
KEGG CELL ADHESION MOLECULES CAMS	up	3.0416e-08	8.35934e-07	21	ITGAM CLDN14 PDCD1 CD4 CD8B NCAM1 CLDN4 CD226 CD22 CD80 CD40LG ITGAL SELL CD2 ICOS PVR SIGLEC1 CTLA4 ITGB7 PTPRC ITGA4
KEGG CHEMOKINE SIGNALING PATHWAY	up	2.22124e-07	4.57853e-06	24	HCK CCL21 SHC2 CXCR4 GNG2 CXCR2 CCR6 CCR1 CXCL5 CCL22 PRKCB PIK3R5 CCR5 CCL20 CCL2 CCL7 RAC2 CCR3 NCF1 CCL19 CXCL2 CCR7 CXCR3 XCR1
KEGG INTESTINAL IMMUNE NETWORK FOR IGA PRODUCTION	up	9.7716e-06	0.000122071	10	TNFRSF13C ICOS CXCR4 TNFRSF13B CD80 CD40LG PIGR ITGB7 IL6 ITGA4
KEGG T CELL RECEPTOR SIGNALING PATHWAY	up	1.29598e-05	0.000152647	15	ZAP70 CD3E PIK3R5 LCP2 CD247 CD40LG CD3D LCK ICOS PDCD1 CD4 CTLA4 CD8B PTPRC CD3G
KEGG PRION DISEASES	up	3.75482e-05	0.000362088	8	EGR1 C6 C1QA C1QB C7 IL6 C1QC NCAM1
KEGG LEUKOCYTE TRANSENDOTHELIAL MIGRATION	up	0.000144488	0.00112387	14	CYBB MMP2 ITGAM CLDN14 PRKCB CLDN4 PIK3R5 CXCR4 RAC2 ACTN1 ITGAL NCF1 RHOH ITGA4
KEGG HYPERTROPHIC CARDIOMYOPATHY HCM	up	0.000342703	0.00231605	11	TGFB3 TGFB2 TNNT2 CACNG6 IL6 ITGA2 ITGB4 CACNA2D3 SGCG ITGB7 ITGA4
KEGG B CELL RECEPTOR SIGNALING PATHWAY	up	0.000495738	0.00321839	10	DAPP1 CD79B FCGR2B PRKCB PIK3R5 CD22 RAC2 CR2 CD19 BTK
KEGG ARRHYTHMOGENIC RIGHT VENTRICULAR CARDIOMYOPATHY ARVC	up	0.00055191	0.00352752	10	ACTN1 CACNG6 ITGA2 ITGB4 CACNA2D3 SGCG ITGB7 GJA1 TCF7 ITGA4
KEGG FC EPSILON RI SIGNALING PATHWAY	up	0.00075287	0.00466723	10	PRKCB PIK3R5 LCP2 RAC2 MS4A2 PLA2G2A FCER1A PLA2G2D FCER1G BTK
KEGG SYSTEMIC LUPUS ERYTHEMATOSUS	up	0.000843645	0.00513347	14	C4B C1QA ACTN1 C1S C1QC C7 C2 FCGR2B C4A CD80 CD40LG C1QB C6 C3
KEGG NATURAL KILLER CELL MEDIATED CYTOTOXICITY	up	0.00205194	0.010541	13	ZAP70 SHC2 LCP2 LCK TYROBP KLRK1 SH2D1A PRKCB PIK3R5 CD247 RAC2 ITGAL FCER1G
KEGG JAK STAT SIGNALING PATHWAY	up	0.00224003	0.0112961	14	OSMR IL10RA IL19 IL24 CNTF STAT4 SOCS3 IL2RA IL6R PIK3R5 IL6 IL9R IL23R IL11
KEGG DILATED CARDIOMYOPATHY	up	0.00243426	0.0120544	10	TGFB3 TGFB2 TNNT2 CACNG6 ITGA2 ITGB4 CACNA2D3 SGCG ITGB7 ITGA4
KEGG GLYOXYLATE AND DICARBOXYLATE METABOLISM	down	0.000100599	0.0193907	3	GRHPR MDH2 AFMID
KEGG BETA ALANINE METABOLISM	down	0.000269722	0.0343304	3	CNDP1 EHHADH ALDH1B1
KEGG LIMONENE AND PINENE DEGRADATION	down	0.00145487	0.0679208	2	ALDH1B1 EHHADH
KEGG PYRUVATE METABOLISM	down	0.00160406	0.0679208	3	GRHPR ALDH1B1 MDH2
KEGG TRYPTOPHAN METABOLISM	down	0.00160406	0.0679208	3	AFMID EHHADH ALDH1B1
KEGG CIRCADIAN RHYTHM MAMMAL	down	0.00249328	0.0838989	2	NPAS2 ARNTL
KEGG RENIN ANGIOTENSIN SYSTEM	down	0.00428197	0.114272	2	AGT REN
KEGG STEROID BIOSYNTHESIS	down	0.00428197	0.114272	2	DHCR24 DHCR7
KEGG METABOLISM OF XENOBIOTICS BY CYTOCHROME P450	down	0.00783828	0.128663	3	UGT2B15 GSTP1 GSTA2
KEGG DRUG METABOLISM CYTOCHROME P450	down	0.00846901	0.13255	3	UGT2B15 GSTP1 GSTA2
KEGG ASCORBATE AND ALDARATE METABOLISM	down	0.00916468	0.140178	2	ALDH1B1 UGT2B15
BIOCARTA CLASSIC PATHWAY	up	4.78876e-12	4.93542e-10	10	C1S C6 C1QB C4B C4A C1QA C7 C3 C1QC C2
BIOCARTA COMP PATHWAY	up	3.7216e-10	1.97965e-08	10	C2 C6 C1S C1QB C4A C4B C7 C1QA C3 C1QC
BIOCARTA NKT PATHWAY	up	2.43626e-09	1.0301e-07	11	CCR5 TGFB2 CXCR3 TGFB3 CD40LG CCR7 IL18R1 CCR1 CD4 CCR3 CXCR4
BIOCARTA NO2IL12 PATHWAY	up	2.72655e-09	1.12402e-07	9	CCR5 STAT4 CD247 CXCR3 CD2 CD3E CD3G CD4 CD3D
BIOCARTA TCRA PATHWAY	up	4.29238e-09	1.68527e-07	8	LCK CD3E CD247 CD3G PTPRC CD4 ZAP70 CD3D
BIOCARTA THELPER PATHWAY	up	9.68397e-09	3.25895e-07	8	CD3E CD247 CD3G PTPRC CD2 CD4 ITGAL CD3D
BIOCARTA TCYTOTOXIC PATHWAY	up	2.87377e-07	5.85043e-06	7	CD3E CD247 CD3G PTPRC CD2 ITGAL CD3D
BIOCARTA CTLA4 PATHWAY	up	5.18629e-07	9.768e-06	8	LCK CD247 CD80 CTLA4 ICOS CD3E CD3G CD3D
BIOCARTA TCAPOPTOSIS PATHWAY	up	1.10835e-06	1.92387e-05	6	CCR5 CD3E CD247 CD3G CD4 CD3D
BIOCARTA IL12 PATHWAY	up	1.16855e-06	1.98653e-05	8	CCR5 STAT4 CD247 CXCR3 CD3E IL18R1 CD3G CD3D
BIOCARTA IL17 PATHWAY	up	1.4745e-06	2.41453e-05	7	CD3E CD247 CD3G CD2 CD4 IL6 CD3D
BIOCARTA LAIR PATHWAY	up	1.4745e-06	2.41453e-05	7	C6 C7 IL6 KNG1 C3 ITGAL ITGA4
BIOCARTA CSK PATHWAY	up	1.69503e-06	2.74029e-05	8	LCK CD247 ZAP70 CD3E PTPRC CD3G CD4 CD3D
BIOCARTA LECTIN PATHWAY	up	2.14585e-06	3.29626e-05	6	C6 C4B C4A C7 C3 C2
BIOCARTA TOB1 PATHWAY	up	7.72445e-06	0.000101092	7	CD247 TGFB2 TGFB3 IL2RA CD3E CD3G CD3D
BIOCARTA BLYMPHOCYTE PATHWAY	up	2.87892e-05	0.000289472	5	FCGR2B CR2 CD80 PTPRC ITGAL
BIOCARTA MONOCYTE PATHWAY	up	2.87892e-05	0.000289472	5	SELL CD44 ITGAM ITGAL ITGA4
BIOCARTA CTL PATHWAY	up	0.000164973	0.00125365	5	CD3E CD247 CD3G ITGAL CD3D
BIOCARTA STATHMIN PATHWAY	up	0.000563434	0.00358727	5	CD247 CD2 CD3E CD3G CD3D
BIOCARTA TCR PATHWAY	up	0.00178244	0.00942066	7	LCK ZAP70 PRKCB CD3E CD247 CD3G CD3D
BIOCARTA ERYTH PATHWAY	up	0.00196471	0.0101881	4	TGFB2 TGFB3 IL11 IL6
BIOCARTA CCR5 PATHWAY	up	0.0040254	0.0184386	4	CCR5 CCL2 PRKCB CXCR4
BIOCARTA INFLAM PATHWAY	up	0.00421346	0.0190356	5	TGFB2 TGFB3 IL11 CD4 IL6
BIOCARTA IL5 PATHWAY	up	0.00525747	0.022577	3	CD4 IL6 CCR3
BIOCARTA LYM PATHWAY	up	0.00702808	0.0287576	3	SELL ITGAL ITGA4
BIOCARTA DC PATHWAY	up	0.00853992	0.0336094	4	TLR7 CD2 CD7 CD5
BIOCARTA ASBCELL PATHWAY	up	0.00911082	0.0355171	3	CD80 CD4 CD40LG
BIOCARTA FIBRINOLYSIS PATHWAY	up	0.00911082	0.0355171	3	FGG SERPINE1 FGB
BIOCARTA ACE2 PATHWAY	down	0.00249328	0.0838989	2	AGT REN
BIOCARTA CARDIACEGF PATHWAY	down	0.00479905	0.115349	2	AGT EGF
REACTOME SIGNALING IN IMMUNE SYSTEM	up	4.44089e-16	1.46461e-13	51	ITGAM ZAP70 LCP2 C1S AMICA1 C1QC LCK BTLA TYROBP KLRK1 PDCD1 CD4 CD8B TLR8 FCGR2B CD226 CD80 COL1A1 OLR1 SELL CD2 ICOS DUSP4 CTLA4 FCER1G C3 LILRB4 TLR7 C1QA LBP CD3D SLC7A11 FYB CD19 C7 C2 CD3E C4A COL1A2 CD247 CD40LG C1QB ITGAL C6 FN1 PVR TRAT1 ITGB7 PTPRC CD3G ITGA4
REACTOME CHEMOKINE RECEPTORS BIND CHEMOKINES	up	9.38394e-12	7.73706e-10	17	CCL22 CCL19 CXCL2 CCL21 CCR7 CXCR2 CXCR4 CCR6 CCR5 CCL20 CCL2 CXCR3 CCL7 XCR1 CCR1 CXCL5 CCR3
REACTOME INTEGRIN CELL SURFACE INTERACTIONS	up	7.05328e-09	2.47465e-07	17	ITGAM FGG COL1A2 SPP1 COL1A1 AMICA1 ITGAD ITGAL ITGA2 TNC ITGB4 FN1 THBS1 FBN1 ITGB7 FGB ITGA4
REACTOME IMMUNOREGULATORY INTERACTIONS BETWEEN A LYMPHOID AND A NON LYMPHOID CELL	up	1.46264e-08	4.55074e-07	19	LILRB4 FCGR2B CD3E CD226 CD247 CD40LG AMICA1 ITGAL CD3D TYROBP SELL KLRK1 PVR CD19 CD8B ITGB7 CD3G C3 ITGA4
REACTOME HEMOSTASIS	up	1.50588e-08	4.5985e-07	32	ITGAM LCP2 SERPINE1 TGFB2 AMICA1 LCK TGFB3 PRKCB A2M PIK3R5 COL1A1 OLR1 SELL CD2 FCER1G MMRN1 FGG ACTN1 GNG2 CLU SLC7A11 ITGA2 F10 THBS1 TIMP1 FGB FLNA COL1A2 ITGAL KNG1 FN1 ITGA4
REACTOME PEPTIDE LIGAND BINDING RECEPTORS	up	1.55487e-07	3.37366e-06	23	F2RL1 CCL21 CXCR4 SSTR3 ANXA1 CXCR2 CCR6 CCR1 CXCL5 CCL22 CCR5 CCL20 CCL2 CCL7 CCR3 CCL19 CXCL2 CCR7 KNG1 UTS2R CXCR3 XCR1 C3
REACTOME PLATELET ACTIVATION	up	1.35393e-06	2.2782e-05	21	MMRN1 FGG LCP2 SERPINE1 TGFB2 ACTN1 CLU GNG2 THBS1 TIMP1 FGB TGFB3 FLNA PRKCB COL1A2 A2M PIK3R5 COL1A1 KNG1 FN1 FCER1G
REACTOME CLASS A1 RHODOPSIN LIKE RECEPTORS	up	2.14901e-06	3.29626e-05	29	CCL21 CXCR4 ANXA1 CCR6 CCR1 CXCL5 PTGER2 CCL22 CCR5 CCL20 HTR1B CCL19 CXCL2 UTS2R CXCR3 CYSLTR1 C3 F2RL1 SSTR3 CXCR2 ADRA1D ADORA3 CCL2 CCL7 CCR3 P2RY10 CCR7 KNG1 XCR1
REACTOME FORMATION OF PLATELET PLUG	up	2.15886e-06	3.29626e-05	22	MMRN1 FGG LCP2 SERPINE1 TGFB2 ACTN1 CLU GNG2 ITGA2 THBS1 TIMP1 FGB TGFB3 FLNA PRKCB COL1A2 A2M PIK3R5 COL1A1 KNG1 FN1 FCER1G
REACTOME PLATELET DEGRANULATION	up	3.81577e-06	5.56833e-05	14	MMRN1 TGFB3 FLNA FGG A2M SERPINE1 TGFB2 ACTN1 CLU KNG1 FN1 THBS1 TIMP1 FGB
REACTOME GPCR LIGAND BINDING	up	6.13153e-06	8.29821e-05	34	CCL21 CXCR4 ANXA1 RAMP1 CCR6 CCR1 CXCL5 PTGER2 CCL22 CCR5 CCL20 HTR1B CCL19 CXCL2 UTS2R CXCR3 CYSLTR1 C3 F2RL1 WNT7A SSTR3 PTHLH GNG2 CXCR2 ADRA1D ADORA3 CCL2 CCL7 CCR3 P2RY10 CCR7 KNG1 PTCH2 XCR1
REACTOME GENERATION OF SECOND MESSENGER MOLECULES	up	7.0799e-06	9.33981e-05	9	LCK ZAP70 CD3E FYB LCP2 CD4 CD247 CD3G CD3D
REACTOME G ALPHA I SIGNALLING EVENTS	up	1.23626e-05	0.000146661	20	CCL21 CXCR4 SSTR3 GNG2 ANXA1 CXCR2 CCR6 ADORA3 CCR1 CXCL5 CCR5 CCL20 HTR1B CCR3 CCL19 CXCL2 CCR7 KNG1 CXCR3 C3
REACTOME TRANSLOCATION OF ZAP70 TO IMMUNOLOGICAL SYNAPSE	up	2.08255e-05	0.000224432	7	LCK CD247 ZAP70 CD3E CD3G CD4 CD3D
REACTOME TCR SIGNALING	up	2.44579e-05	0.00025526	11	ZAP70 CD3E LCP2 CD247 CD3D LCK FYB CD4 TRAT1 CD3G PTPRC
REACTOME PHOSPHORYLATION OF CD3 AND TCR ZETA CHAINS	up	3.70573e-05	0.000359456	7	LCK CD247 CD3E PTPRC CD3G CD4 CD3D
REACTOME CELL SURFACE INTERACTIONS AT THE VASCULAR WALL	up	5.0665e-05	0.000461583	13	ITGAM COL1A2 COL1A1 AMICA1 ITGAL OLR1 LCK SELL CD2 SLC7A11 FN1 FCER1G ITGA4
REACTOME COSTIMULATION BY THE CD28 FAMILY	up	5.79668e-05	0.000519496	11	CD3E CD247 CD80 CD3D BTLA LCK ICOS PDCD1 CD4 CTLA4 CD3G
REACTOME PD1 SIGNALING	up	7.96653e-05	0.000674771	7	LCK CD247 CD3E PDCD1 CD3G CD4 CD3D
REACTOME COMPLEMENT CASCADE	up	9.1983e-05	0.0007584	9	C2 C6 C4A C1QA C1S C1QB C7 C3 C1QC
REACTOME STRIATED MUSCLE CONTRACTION	up	0.000125686	0.000991654	7	TNNT2 MYBPC1 TNNT1 TNNI1 VIM NEB MYBPC2
REACTOME CELL JUNCTION ORGANIZATION	up	0.000308679	0.00212976	11	FLNC CDH6 CLDN14 FLNA CLDN4 LAMB3 ACTN1 ITGB4 FBLIM1 PVR LAMC2
REACTOME DOWNSTREAM EVENTS IN GPCR SIGNALING	up	0.000440463	0.00288223	32	CCL21 CXCR4 ANXA1 RAMP1 CCR6 CCR1 CXCL5 PTGER2 PIK3R5 CCR5 CCL20 RAC2 HTR1B CCL19 CXCL2 UTS2R CXCR3 CYSLTR1 RASGRF1 C3 F2RL1 SSTR3 PTHLH GNG2 CXCR2 ADRA1D ADORA3 CCR3 P2RY10 CCR7 KNG1 XCR1
REACTOME THE ROLE OF NEF IN HIV1 REPLICATION AND DISEASE PATHOGENESIS	up	0.000521859	0.00336151	6	LCK CD247 HCK AP1S2 CD8B CD4
REACTOME INITIAL TRIGGERING OF COMPLEMENT	up	0.00104024	0.00606136	7	C2 C4A C1QA C1S C1QB C3 C1QC
REACTOME AXON GUIDANCE	up	0.00116217	0.00663118	15	COL3A1 TYROBP SPTBN4 COL5A2 NCAM1 COL1A2 COL1A1 RAC2 PLXNC1 DPYSL3 TREM2 CRMP1 COL6A1 PTPRC ST8SIA4
REACTOME NCAM1 INTERACTIONS	up	0.0011974	0.00680868	7	COL1A2 COL3A1 COL1A1 COL5A2 COL6A1 ST8SIA4 NCAM1
REACTOME COLLAGEN MEDIATED ACTIVATION CASCADE	up	0.00143881	0.00798855	5	COL1A1 FCER1G COL1A2 LCP2 PIK3R5
REACTOME PLATELET ADHESION TO EXPOSED COLLAGEN	up	0.00148478	0.00813424	4	FCER1G COL1A2 COL1A1 ITGA2
REACTOME DOWNSTREAM TCR SIGNALING	up	0.00178244	0.00942066	7	LCK CD3E CD4 CD247 TRAT1 CD3G CD3D
REACTOME INNATE IMMUNITY SIGNALING	up	0.00192178	0.00999692	13	TLR7 C1QA C1S LBP C1QC C7 TLR8 C2 C4A C1QB C6 DUSP4 C3
REACTOME CELLEXTRACELLULAR MATRIX INTERACTIONS	up	0.0025421	0.0125507	4	FBLIM1 FLNC ACTN1 FLNA
REACTOME MUSCLE CONTRACTION	up	0.00288175	0.0138542	7	MYBPC1 TNNI1 TNNT2 TNNT1 VIM NEB MYBPC2
REACTOME NCAM SIGNALING FOR NEURITE OUT GROWTH	up	0.00433274	0.019521	8	COL1A2 COL3A1 COL1A1 SPTBN4 COL5A2 COL6A1 ST8SIA4 NCAM1
REACTOME FORMATION OF FIBRIN CLOT CLOTTING CASCADE	up	0.00651125	0.0269775	5	FGG A2M F10 KNG1 FGB
REACTOME NEF MEDIATES DOWN MODULATION OF CELL SURFACE RECEPTORS BY RECRUITING THEM TO CLATHRIN ADAPTERS	up	0.00719843	0.0293092	4	LCK AP1S2 CD8B CD4
REACTOME TRANSFORMATION OF LANOSTEROL TO CHOLESTEROL	down	0.00145487	0.0679208	2	DHCR24 DHCR7
REACTOME GLUTATHIONE CONJUGATION	down	0.00428197	0.114272	2	GSTA2 GSTP1
REACTOME NA CL DEPENDENT NEUROTRANSMITTER TRANSPORTERS	down	0.00479905	0.115349	2	SLC22A2 SLC6A13
REACTOME PHASE II CONJUGATION	down	0.00510894	0.116311	3	UGT2B15 GSTA2 GSTP1
REACTOME CHOLESTEROL BIOSYNTHESIS	down	0.00651274	0.121752	2	DHCR24 DHCR7
