# Supplementary material for: RNA-Seq analysis reveals new evidence for inflammation-related changes in aged kidney
Source: Oncotarget. 2016 May 3;7(21):30037–48. doi: 10.18632/oncotarget.9152 (PMC5058662; doi:10.18632/oncotarget.9152)
Supplement: Supplementary file 5 [file oncotarget-07-30037-s005.xls]

## Sheet: Transcription Factors
Table S3. Transcription factors of differentially expressed genes during aging process
TF name	Position	Fold change	Description	Target genes	KEGG pathway
AKNA	TSS of upregualted genes	2.141	AT-hook transcription factor	CD40LG
ALX4	TSS of upregualted genes	NOT DETECTED	ALX homeobox 4	NCAM1
ANTP	TSS of upregualted genes	NOT DETECTED	Antennapedia	NCAM1
BARX1	TSS of upregualted genes	NOT DETECTED	BARX homeobox 1	NCAM1
BCL6	TSS of upregualted genes	-1.088	B-cell CLL/lymphoma 6	PLA2G2A
CEBPZ	TSS of upregualted genes	1.048	CCAAT/enhancer binding protein zeta	COL1A1
CTNNB1	TSS of upregualted genes	-3.503	catenin (cadherin associated protein), beta 1	CCL7	WNT_SIGNALING_PATHWAY, PATHWAYS_IN_CANCER, THYROID_CANCER, ENDOMETRIAL_CANCER, BASAL_CELL_CARCINOMA, COLORECTAL_CANCER, ADHERENS_JUNCTION, ARRHYTHMOGENIC_RIGHT_VENTRICULAR_CARDIOMYOPATHY_ARVC, PROSTATE_CANCER, MELANOGENESIS
CUX1	TSS of upregualted genes	1.028	cut-like homeobox 1	NCAM1
CUX2	TSS of upregualted genes	1.29	cut-like homeobox 2	NCAM1
DDIT3	TSS of upregualted genes	1.094	DNA-damage inducible transcript 3	CCL2	MAPK_SIGNALING_PATHWAY
DYNLT3	TSS of upregualted genes	-1.015	dynein light chain Tctex-type 3	COL1A1
EGR1	TSS of upregualted genes	2.421	early growth response 1	ALOX5, CCR5, CD44
EGR3	TSS of upregualted genes	7.72	early growth response 3	CD40LG
ELF2	TSS of upregualted genes	1.148	E74-like factor 2	CD79B
FLI1	TSS of upregualted genes	1.764	Friend leukemia integration 1	ALOX15B, ALOX5, BCL2A1D, BIRC3, BTK, BTLA, CCL19, CCL20, CCL21, CCL22, CCL6, CCL7, CCR1, CCR3, CCR5, CCR6, CCR7, CD101, CD163, CD163L1, CD19, CD2, CD22, CD226, CD247, CD300E, CD37, CD38, CD3D, CD3E, CD3G, CD4, CD40LG, CD44, CD5, CD53, CD68, CD69, CD7, CD79B, CD80, CD8B, CLDN14, CLDN4, COL11A1, COL1A1, COL3A1, COL5A2, COL6A1, CR2, CXCL2, CXCR2, CXCR3, CXCR4, FCGR2B, FLNA, FLNC, GPX2, ICOS, IFI204,…
FOSB	TSS of upregualted genes	NOT DETECTED	FBJ osteosarcoma oncogene B	IL11
FOSL1	TSS of upregualted genes	4.211	fos-like antigen 1	IL11, IL6	WNT_SIGNALING_PATHWAY
FOSL2	TSS of upregualted genes	1.797	fos-like antigen 2	IL11
FOXO3	TSS of upregualted genes	1.039	forkhead box O3	TNFRSF1B	ENDOMETRIAL_CANCER, CHEMOKINE_SIGNALING_PATHWAY
GATA4-B	TSS of upregualted genes	NOT DETECTED	GATA binding protein 4	ALOX15B, ALOX5, BCL2A1D, BIRC3, BTK, BTLA, CCL19, CCL20, CCL21, CCL22, CCL6, CCL7, CCR1, CCR3, CCR5, CCR6, CCR7, CD101, CD163, CD163L1, CD19, CD2, CD22, CD226, CD247, CD300E, CD37, CD38, CD3D, CD3E, CD3G, CD4, CD40LG, CD44, CD5, CD53, CD68, CD69, CD7, CD79B, CD80, CD8B, CLDN14, CLDN4, COL11A1, COL1A1, COL3A1, COL5A2, COL6A1, CR2, CXCL2, CXCR2, CXCR3, CXCR4, FCGR2B, FLNA, FLNC, GPX2, ICOS, IFI204,…
HBP1	TSS of upregualted genes	-1.007	HMG-box transcription factor 1	CD2
HES1	TSS of upregualted genes	1.042	hairy and enhancer of split 1 (Drosophila)	CD4
HIF1A	TSS of upregualted genes	1.161	hypoxia-inducible factor 1, alpha subunit (basic helix-loop-helix transcription factor)	CCL2, CXCR4	PATHWAYS_IN_CANCER
HOXA5	TSS of upregualted genes	-1.183	homeo box A5	NCAM1
HOXB1	TSS of upregualted genes	-2.524	homeo box B1	COL5A2
HSF2	TSS of upregualted genes	-1.071	heat shock transcription factor 2	TNFSF11
IRF3	TSS of upregualted genes	-1.248	interferon regulatory factor 3	CCL19	TOLL_LIKE_RECEPTOR_SIGNALING_PATHWAY
IRF4	TSS of upregualted genes	1.8	interferon regulatory factor 4	CD68
IRF5	TSS of upregualted genes	1.354	interferon regulatory factor 5	CCL19	TOLL_LIKE_RECEPTOR_SIGNALING_PATHWAY
IRF7	TSS of upregualted genes	1.985	interferon regulatory factor 7	CCL19	TOLL_LIKE_RECEPTOR_SIGNALING_PATHWAY
IRF9	TSS of upregualted genes	1.322	interferon regulatory factor 9	CCL19	JAK_STAT_SIGNALING_PATHWAY
JUND	TSS of upregualted genes	-1.106	jun D proto-oncogene	IL11, IL2RA, IL6	MAPK_SIGNALING_PATHWAY
LITAF	TSS of upregualted genes	-1.049	lipopolysaccharide-induced TNF factor	CCL2
MECP2	TSS of upregualted genes	1.031	methyl CpG binding protein 2	TNFSF11
MEFV	TSS of upregualted genes	-1.543	Mediterranean fever	CD68
MSX2	TSS of upregualted genes	1.331	msh homeobox 2	COL1A1
MZF1	TSS of upregualted genes	-1.029	myeloid zinc finger 1	ITGAM
NF1	TSS of upregualted genes	1.007	neurofibromin 1	COL1A1	MAPK_SIGNALING_PATHWAY
NFATC1	TSS of upregualted genes	1.439	nuclear factor of activated T-cells, cytoplasmic, calcineurin-dependent 1	CD40LG, CTLA4, IL2RA, PDCD1	WNT_SIGNALING_PATHWAY, B_CELL_RECEPTOR_SIGNALING_PATHWAY, VEGF_SIGNALING_PATHWAY, T_CELL_RECEPTOR_SIGNALING_PATHWAY, AXON_GUIDANCE, NATURAL_KILLER_CELL_MEDIATED_CYTOTOXICITY
NFATC2	TSS of upregualted genes	1.474	nuclear factor of activated T-cells, cytoplasmic, calcineurin-dependent 2	CD3G, CD40LG, CTLA4, IL2RA	WNT_SIGNALING_PATHWAY, MAPK_SIGNALING_PATHWAY, B_CELL_RECEPTOR_SIGNALING_PATHWAY, VEGF_SIGNALING_PATHWAY, T_CELL_RECEPTOR_SIGNALING_PATHWAY, AXON_GUIDANCE, NATURAL_KILLER_CELL_MEDIATED_CYTOTOXICITY
NFATC3	TSS of upregualted genes	-1.016	nuclear factor of activated T-cells, cytoplasmic, calcineurin-dependent 3	CR2	WNT_SIGNALING_PATHWAY, B_CELL_RECEPTOR_SIGNALING_PATHWAY, VEGF_SIGNALING_PATHWAY, T_CELL_RECEPTOR_SIGNALING_PATHWAY, AXON_GUIDANCE, NATURAL_KILLER_CELL_MEDIATED_CYTOTOXICITY
NFKB2	TSS of upregualted genes	1.448	nuclear factor of kappa light polypeptide gene enhancer in B-cells 2, p49/p100	CCL19	PATHWAYS_IN_CANCER, MAPK_SIGNALING_PATHWAY
NR1H2	TSS of upregualted genes	-1.294	nuclear receptor subfamily 1, group H, member 2	PLA2G2A
PAX1	TSS of upregualted genes	NOT DETECTED	paired box 1	NCAM1
PAX8	TSS of upregualted genes	-1.107	paired box 8	NCAM1	PATHWAYS_IN_CANCER, THYROID_CANCER
PBX1	TSS of upregualted genes	1.113	pre-B-cell leukemia homeobox 1	COL5A2
PBX2	TSS of upregualted genes	-1.06	pre-B-cell leukemia homeobox 2	COL5A2
PGS1	TSS of upregualted genes	-1.002	phosphatidylglycerophosphate synthase 1	CD4
PHOX2A	TSS of upregualted genes	NOT DETECTED	paired-like homeobox 2a	NCAM1
PKNOX1	TSS of upregualted genes	-1.089	PBX/knotted 1 homeobox 1	COL5A2
RELB	TSS of upregualted genes	NOT DETECTED	v-rel avian reticuloendotheliosis viral oncogene homolog B	CCL19	MAPK_SIGNALING_PATHWAY
RNF31	TSS of upregualted genes	1.322	ring finger protein 31	CCL19
RORA	TSS of upregualted genes	-1.044	RAR-related orphan receptor A	ALOX5
RORB	TSS of upregualted genes	NOT DETECTED	RAR-related orphan receptor B	ALOX5
RUNX2	TSS of upregualted genes	2.881	runt-related transcription factor 2	COL1A1, IFI204, TNFSF11
RUNX3	TSS of upregualted genes	2.514	runt-related transcription factor 3	CD4
SATB1	TSS of upregualted genes	1.335	SATB homeobox 1	IL2RA
SIP1	TSS of upregualted genes	NOT DETECTED	SRY interacting protein 1	ITGA4
SKN7	TSS of upregualted genes	NOT DETECTED	nuclear response regulator and transcription factor, putative	GPX2
SMAD1	TSS of upregualted genes	1.049	SMAD family member 1	ALOX15B, ALOX5, BCL2A1D, BIRC3, BTK, BTLA, CCL19, CCL20, CCL21, CCL22, CCL6, CCL7, CCR1, CCR3, CCR5, CCR6, CCR7, CD101, CD163, CD163L1, CD19, CD2, CD22, CD226, CD247, CD300E, CD37, CD38, CD3D, CD3E, CD3G, CD4, CD40LG, CD44, CD5, CD53, CD68, CD69, CD7, CD79B, CD80, CD8B, CLDN14, CLDN4, COL11A1, COL1A1, COL3A1, COL5A2, COL6A1, CR2, CXCL2, CXCR2, CXCR3, CXCR4, FCGR2B, FLNA, FLNC, GPX2, ICOS, IFI204,…
SOX13	TSS of upregualted genes	-1.421	SRY (sex determining region Y)-box 13	CD3E
SOX18	TSS of upregualted genes	-1.083	SRY (sex determining region Y)-box 18	CD3E
SOX4	TSS of upregualted genes	1.89	SRY (sex determining region Y)-box 4	CD2, CD3E, LCK
SOX5	TSS of upregualted genes	1.078	SRY (sex determining region Y)-box 5	CD3E, IFI204
SOX6	TSS of upregualted genes	-1.124	SRY (sex determining region Y)-box 6	CD3E
SOX9	TSS of upregualted genes	-1.167	SRY (sex determining region Y)-box 9	CD3E
SRY	TSS of upregualted genes	NOT DETECTED	sex determining region Y	CD3E
STAT1	TSS of upregualted genes	1.223	signal transducer and activator of transcription 1	CCL19, CCL2, IL2RA	JAK_STAT_SIGNALING_PATHWAY, PATHWAYS_IN_CANCER, TOLL_LIKE_RECEPTOR_SIGNALING_PATHWAY, CHEMOKINE_SIGNALING_PATHWAY
STAT2	TSS of upregualted genes	1.289	signal transducer and activator of transcription 2	CCL19	JAK_STAT_SIGNALING_PATHWAY, CHEMOKINE_SIGNALING_PATHWAY
STAT3	TSS of upregualted genes	1.267	signal transducer and activator of transcription 3 (acute-phase response factor)	CCL2, CCR5, CXCR2, IL2RA	JAK_STAT_SIGNALING_PATHWAY, PATHWAYS_IN_CANCER, ACUTE_MYELOID_LEUKEMIA, CHEMOKINE_SIGNALING_PATHWAY
STAT4	TSS of upregualted genes	3.279	signal transducer and activator of transcription 4	IL2RA	JAK_STAT_SIGNALING_PATHWAY
STAT5A	TSS of upregualted genes	-1.404	signal transducer and activator of transcription 5A	IL2RA, TNFSF11	JAK_STAT_SIGNALING_PATHWAY, PATHWAYS_IN_CANCER, ACUTE_MYELOID_LEUKEMIA
STAT6	TSS of upregualted genes	1.16	signal transducer and activator of transcription 6, interleukin-4 induced	IL1RN	JAK_STAT_SIGNALING_PATHWAY
TCF7	TSS of upregualted genes	3.078	transcription factor 7 (T-cell specific, HMG-box)	CD3E, LCK	WNT_SIGNALING_PATHWAY, PATHWAYS_IN_CANCER, THYROID_CANCER, ENDOMETRIAL_CANCER, ACUTE_MYELOID_LEUKEMIA, BASAL_CELL_CARCINOMA, COLORECTAL_CANCER, ADHERENS_JUNCTION, ARRHYTHMOGENIC_RIGHT_VENTRICULAR_CARDIOMYOPATHY_ARVC, PROSTATE_CANCER, MELANOGENESIS
TCF7L2	TSS of upregualted genes	1.087	transcription factor 7-like 2 (T-cell specific, HMG-box)	CD4	WNT_SIGNALING_PATHWAY, PATHWAYS_IN_CANCER, THYROID_CANCER, ENDOMETRIAL_CANCER, ACUTE_MYELOID_LEUKEMIA, BASAL_CELL_CARCINOMA, COLORECTAL_CANCER, ADHERENS_JUNCTION, ARRHYTHMOGENIC_RIGHT_VENTRICULAR_CARDIOMYOPATHY_ARVC, PROSTATE_CANCER, MELANOGENESIS
TCFL5	TSS of upregualted genes	NOT DETECTED	transcription factor-like 5 (basic helix-loop-helix)	CD2
WT1	TSS of upregualted genes	-1.614	Wilms tumor 1	ITGA4
ZBTB7B	TSS of upregualted genes	-1.478	zinc finger and BTB domain containing 7B	COL1A1
ZEB1	TSS of upregualted genes	1.641	zinc finger E-box binding homeobox 1	COL1A1
ZEB2	TSS of upregualted genes	1.567	zinc finger E-box binding homeobox 2	ITGA4
ZEN	TSS of upregualted genes	NOT DETECTED	zerknullt	NCAM1
ZEN2	TSS of upregualted genes	NOT DETECTED	zerknullt-related	NCAM1
ZFP148	TSS of upregualted genes	1.095	zinc finger protein 148	COL1A1, LCK
ZNF512B	TSS of upregualted genes	NOT DETECTED	zinc finger protein 512B	CD3E
HIVEP2	TSS of downregualted genes	1.263	human immunodeficiency virus type I enhancer binding protein 2	AGT
MAFB	TSS of downregualted genes	1.288	v-maf musculoaponeurotic fibrosarcoma oncogene homolog B (avian)	GSTP1
PPARD	TSS of downregualted genes	-1.889	peroxisome proliferator-activated receptor delta	EHHADH	ACUTE_MYELOID_LEUKEMIA, PPAR_SIGNALING_PATHWAY
