# Supplementary material for: RNA-Seq analysis reveals new evidence for inflammation-related changes in aged kidney
Source: Oncotarget. 2016 May 3;7(21):30037–48. doi: 10.18632/oncotarget.9152 (PMC5058662; doi:10.18632/oncotarget.9152)
Supplement: Supplementary file 6 [file oncotarget-07-30037-s006.xls]

## Sheet: TLR, Arachidonic acid, PPAR
Table S5. The genes including TLR signaling, arachidonic acid metabolism, and PPAR signaling pathway.
Toll-like receptor signaling
Symbol	Old	Young	Fold change	logFC	FDR	Test	Description
AKT1	54.796	49.319	1.111	0.152	0.981	no	v-akt murine thymoma viral oncogene homolog 1
AKT2	2.316	2.861	-1.235	-0.305	0.909	no	v-akt murine thymoma viral oncogene homolog 2
AKT3	3.006	1.426	2.108	1.076	0.714	no	v-akt murine thymoma viral oncogene homolog 3 (protein kinase B, gamma)
CASP8	4.737	3.018	1.57	0.65	0.47	no	caspase 8
CCL3	2.097	1.036	2.024	1.018	0.546	no	chemokine (C-C motif) ligand 3
CCL4	2.532	1.967	1.287	0.364	1	no	chemokine (C-C motif) ligand 4
CCL5	18.016	7.518	2.396	1.261	0.073	no	chemokine (C-C motif) ligand 5
CD14	6.695	3.385	1.978	0.984	0.192	no	CD14 molecule
CD40	0.245	0.126	1.945	0.96	0.717	no	CD40 molecule, TNF receptor superfamily member 5
CD80	0.486	0.116	4.183	2.065	0.027	yes	Cd80 molecule
CD86	3.149	1.701	1.851	0.888	0.337	no	CD86 molecule
CHUK	22.369	28.775	-1.286	-0.363	0.697	no	conserved helix-loop-helix ubiquitous kinase
CXCL9	1.926	0.788	2.442	1.288	0.461	no	chemokine (C-X-C motif) ligand 9
CXCL10	13.542	5.134	2.638	1.399	0.195	no	chemokine (C-X-C motif) ligand 10
CXCL11	14.329	7.052	2.032	1.023	0.349	no	chemokine (C-X-C motif) ligand 11
FADD	7.654	7.951	-1.039	-0.055	1	no	Fas (TNFRSF6)-associated via death domain
FOS	3.98	1.4	2.844	1.508	0.074	no	FBJ osteosarcoma oncogene
IFNAR1	11.901	9.604	1.239	0.309	0.845	no	interferon (alpha, beta and omega) receptor 1
IKBKB	11.886	11.4	1.043	0.06	1	no	inhibitor of kappa light polypeptide gene enhancer in B-cells, kinase beta
IKBKE	5.962	4.119	1.447	0.533	0.588	no	inhibitor of kappa light polypeptide gene enhancer in B-cells, kinase epsilon
IKBKG	4.788	4.783	1.001	0.001	1	no	inhibitor of kappaB kinase gamma
IL12A	0.679	0.486	1.398	0.483	0.915	no	interleukin 12a
IL12B	0.159	0.067	2.384	1.253	0.265	no	interleukin 12b
IL1B	4.555	2.039	2.234	1.16	0.19	no	interleukin 1 beta
IL6R	4.823	1.659	2.908	1.54	0.013	yes
IL6	0.334	0.049	6.761	2.757	0.008	yes	interleukin 6
IRAK1	37.051	43.706	-1.18	-0.238	0.957	no	interleukin-1 receptor-associated kinase 1
IRAK4	3.581	2.903	1.233	0.303	0.944	no	interleukin-1 receptor-associated kinase 4
IRF3	73.608	91.869	-1.248	-0.32	0.912	no	interferon regulatory factor 3
IRF5	8.631	6.373	1.354	0.438	0.689	no	interferon regulatory factor 5
IRF7	20.375	10.264	1.985	0.989	0.115	no	interferon regulatory factor 7
JUN	36.677	31.91	1.149	0.201	0.927	no	Jun oncogene
LBP	10.541	3.636	2.899	1.536	0.005	yes	lipopolysaccharide binding protein
LY96	6.875	4.093	1.68	0.748	0.461	no	lymphocyte antigen 96
MAP2K1	25.255	24.279	1.04	0.057	1	no	mitogen activated protein kinase kinase 1
MAP2K2	68.477	108.746	-1.588	-0.667	0.289	no	mitogen activated protein kinase kinase 2
MAP2K3	8.56	9.849	-1.151	-0.202	0.963	no	mitogen activated protein kinase kinase 3
MAP2K4	10.081	11.013	-1.092	-0.128	1	no	mitogen activated protein kinase kinase 4
MAP2K6	4.234	5.093	-1.203	-0.267	0.959	no	mitogen-activated protein kinase kinase 6
MAP3K7	5.989	5.313	1.127	0.173	0.978	no	mitogen activated protein kinase kinase kinase 7
MAP3K8	3.044	1.533	1.986	0.99	0.283	no	mitogen-activated protein kinase kinase kinase 8
MAPK1	32.074	34.811	-1.085	-0.118	1	no	mitogen activated protein kinase 1
MAPK3	34.754	43.792	-1.26	-0.333	0.743	no	mitogen activated protein kinase 3
MAPK8	6.892	6.586	1.046	0.065	1	no	mitogen-activated protein kinase 8
MAPK9	15.135	17.041	-1.126	-0.171	0.971	no	mitogen-activated protein kinase 9
MAPK11	0.778	0.747	1.042	0.059	1	no	mitogen-activated protein kinase 11
MAPK13	3.983	4.507	-1.132	-0.178	0.994	no	mitogen activated protein kinase 13
MAPK14	1.249	1.602	-1.282	-0.359	0.956	no	mitogen activated protein kinase 14
MAPK15	0.366	0.134	2.725	1.446	0.208	no	mitogen-activated protein kinase 15
MYD88	14.045	14.053	-1.001	-0.001	1	no	myeloid differentiation primary response gene 88
NFKB1	20.29	15.383	1.319	0.399	0.625	no	nuclear factor of kappa light polypeptide gene enhancer in B-cells 1
NFKB2	11.18	7.721	1.448	0.534	0.588	no	nuclear factor of kappa light polypeptide gene enhancer in B-cells 2, p49/p100
NFKBIA	31.093	22.986	1.353	0.436	0.597	no	nuclear factor of kappa light polypeptide gene enhancer in B-cells inhibitor, alpha
PIK3CA	5.577	5.184	1.076	0.105	1	no	phosphoinositide-3-kinase, catalytic, alpha polypeptide
PIK3CB	10.562	12.758	-1.208	-0.273	0.872	no	phosphoinositide-3-kinase, catalytic, beta polypeptide
PIK3CD	5.983	3.226	1.855	0.891	0.201	no	phosphoinositide-3-kinase, catalytic, delta polypeptide
PIK3CG	2.732	1.263	2.164	1.113	0.087	no	phosphoinositide-3-kinase, catalytic, gamma polypeptide
PIK3R1	19.482	13.407	1.453	0.539	0.486	no	phosphoinositide-3-kinase, regulatory subunit 1 (alpha)
PIK3R2	15.377	18.35	-1.193	-0.255	0.87	no	phosphoinositide-3-kinase, regulatory subunit 2 (beta)
PIK3R3	4.346	3.917	1.11	0.15	1	no	phosphoinositide-3-kinase, regulatory subunit 3 (gamma)
PIK3R5	2.172	0.732	2.968	1.569	0.01	yes	phosphoinositide-3-kinase, regulatory subunit 5
RAC1	88.775	86.824	1.022	0.032	1	no	ras-related C3 botulinum toxin substrate 1
RELA	19.123	19.31	-1.01	-0.014	1	no	v-rel reticuloendotheliosis viral oncogene homolog A (avian)
RIPK1	8.98	8.83	1.017	0.024	1	no	receptor (TNFRSF)-interacting serine-threonine kinase 1
SPP1	2006.7	105.264	19.063	4.253	0	yes	secreted phosphoprotein 1
STAT1	35.817	29.274	1.223	0.291	0.838	no	signal transducer and activator of transcription 1
TBK1	12.165	11.883	1.024	0.034	1	no	TANK-binding kinase 1
TICAM2	1.152	0.94	1.226	0.293	0.987	no	toll-like receptor adaptor molecule 2
TLR1	2.501	2.149	1.164	0.219	0.987	no	toll-like receptor 1
TLR2	3.455	1.532	2.255	1.173	0.09	no	toll-like receptor 2
TLR3	9.775	8.306	1.177	0.235	0.946	no	toll-like receptor 3
TLR4	2.584	1.209	2.138	1.096	0.211	no	toll-like receptor 4
TLR5	0.457	0.263	1.735	0.795	0.515	no	toll-like receptor 5
TLR6	2.585	1.862	1.388	0.473	0.759	no	toll-like receptor 6
TLR7	2.515	0.722	3.482	1.8	0.005	yes	toll-like receptor 7
TLR8	2.869	0.893	3.214	1.684	0.003	yes	toll-like receptor 8
TLR9	1.208	0.508	2.377	1.249	0.152	no	toll-like receptor 9
TLR10	0.387	0.123	3.141	1.651	0.103	no	toll-like receptor 10
TLR11	0.506	0.142	3.563	1.833	0.068	no	toll-like receptor 11
TLR12,ZSCAN20	11.793	16.324	-1.384	-0.469	0.723	no
TNF	0.729	0.45	1.619	0.695	1	no	tumor necrosis factor (TNF superfamily, member 2)
TOLLIP	27.067	36.024	-1.331	-0.412	0.583	no	toll interacting protein
TRAF3	6.802	7.41	-1.089	-0.124	1	no	Tnf receptor-associated factor 3
TRAF6	3.949	4.321	-1.094	-0.13	1	no	Tnf receptor-associated factor 6
Arachidonic acid metabolsim
Symbol	Old	Young	Fold change	logFC	FDR	Test	Description
ALOX12	0.637	0.442	1.44	0.526	0.741	no	arachidonate 12-lipoxygenase
ALOX15	0.406	0.315	1.287	0.364	0.92	no	arachidonate 15-lipoxygenase
ALOX15B	2.967	0.207	14.342	3.842	0	yes	arachidonate 15-lipoxygenase, type B
ALOX5	0.499	0.079	6.289	2.653	0	yes	arachidonate 5-lipoxygenase
ALOX5AP	6.387	2.502	2.553	1.352	0.065	no	arachidonate 5-lipoxygenase activating protein
DPEP1	16.982	22.196	-1.307	-0.386	0.71	no	dipeptidase 1 (renal)
GGT1	265.889	526.695	-1.981	-0.986	0.21	no	gamma-glutamyltransferase 1
LTA4H	15.466	14.571	1.061	0.086	1	no	leukotriene A4 hydrolase
LTC4S	1.11	1.004	1.106	0.145	1	no	leukotriene C4 synthase
PLA2G2A	8.127	0.852	9.544	3.255	0	yes	phospholipase A2, group IIA (platelets, synovial fluid)
PNPLA8	24.27	24.485	-1.009	-0.013	1	no	patatin-like phospholipase domain containing 8
PTGDS	65.354	83.351	-1.275	-0.351	0.743	no	prostaglandin D2 synthase (brain)
PTGES	10.432	11.437	-1.096	-0.133	1	no	prostaglandin E synthase
PTGES2	16.482	24.491	-1.486	-0.571	0.392	no	prostaglandin E synthase 2
PTGES3	99.157	104.452	-1.053	-0.075	1	no	prostaglandin E synthase 3 (cytosolic)
PTGIS	3.094	0.947	3.268	1.708	0.044	yes	prostaglandin I2 (prostacyclin) synthase
PTGS1	5.524	3.464	1.595	0.673	0.387	no	prostaglandin-endoperoxide synthase 1
PTGS2	1.213	1.533	-1.264	-0.338	0.895	no	prostaglandin-endoperoxide synthase 2
TBXAS1	5.34	2.597	2.056	1.04	0.154	no	thromboxane A synthase 1, platelet
PPAR signaling pathway
Symbol	Old	Young	Fold change	logFC	FDR	Test	Description
ACAA1A	79.36	140.943	-1.776	-0.829	0.095	no	acetyl-Coenzyme A acyltransferase 1A
ACAA1B	41.154	108.638	-2.64	-1.4	0.005	yes	acetyl-Coenzyme A acyltransferase 1B
ACADL	115.609	153.33	-1.326	-0.407	0.599	no	acyl-Coenzyme A dehydrogenase, long-chain
ACADM	194.096	306.407	-1.579	-0.659	0.305	no	acyl-Coenzyme A dehydrogenase, C-4 to C-12 straight chain
ACOX1	130.24	211.332	-1.623	-0.698	0.365	no	acyl-Coenzyme A oxidase 1, palmitoyl
ACOX2	2.342	3.661	-1.563	-0.644	0.484	no	acyl-Coenzyme A oxidase 2, branched chain
ACOX3	21.214	31.37	-1.479	-0.564	0.406	no	acyl-Coenzyme A oxidase 3, pristanoyl
ACSBG1	0.146	0.191	-1.313	-0.393	0.91	no	acyl-CoA synthetase bubblegum family member 1
ACSL1	40.344	61.349	-1.521	-0.605	0.305	no	acyl-CoA synthetase long-chain family member 1
ACSL3	15.791	21.979	-1.392	-0.477	0.5	no	acyl-CoA synthetase long-chain family member 3
ACSL4	19.051	15.222	1.252	0.324	0.754	no	acyl-CoA synthetase long-chain family member 4
ACSL5	14.64	11.054	1.324	0.405	0.857	no	acyl-CoA synthetase long-chain family member 5
ACSL6	0.093	0.241	-2.594	-1.375	0.312	no	acyl-CoA synthetase long-chain family member 6
ADIPOQ	5.975	5.229	1.143	0.192	0.994	no	adiponectin, C1Q and collagen domain containing
ANGPTL4	7.151	2.506	2.853	1.513	0.043	yes	angiopoietin-like 4
APOA1	0.236	0.131	1.805	0.852	0.618	no	apolipoprotein A-I
APOA5	0.083	0.065	1.286	0.362	0.981	no	apolipoprotein A-V
APOC3	18.672	30.863	-1.653	-0.725	0.36	no	apolipoprotein C-III
AQP7	80.07	125.575	-1.568	-0.649	0.356	no	aquaporin 7
CD36	29.401	19.144	1.536	0.619	0.291	no	CD36 molecule (thrombospondin receptor)
CPT1A	48.419	62.272	-1.286	-0.363	0.69	no	carnitine palmitoyltransferase 1a, liver
CPT1C	1.178	0.84	1.401	0.487	0.849	no	carnitine palmitoyltransferase 1c
CPT2	14.85	20.903	-1.408	-0.493	0.502	no	carnitine palmitoyltransferase 2
CYP27A1	6.793	6.49	1.047	0.066	1	no	cytochrome P450, family 27, subfamily a, polypeptide 1
CYP4A1	33.095	47.418	-1.433	-0.519	0.406	no	cytochrome P450, family 4, subfamily a, polypeptide 1
CYP4A3	175.046	646.638	-3.694	-1.885	0	yes	cytochrome P450, family 4, subfamily a, polypeptide 3
CYP4A8	135.108	259.68	-1.922	-0.943	0.081	no	cytochrome P450, family 4, subfamily a, polypeptide 8
CYP8B1	0.139	0.49	-3.515	-1.813	0.971	no	cytochrome P450, family 8, subfamily b, polypeptide 1
DBI	600.649	681.398	-1.134	-0.182	0.959	no	diazepam binding inhibitor (GABA receptor modulator, acyl-Coenzyme A binding protein)
EHHADH	57.812	120.855	-2.09	-1.064	0.023	yes	enoyl-Coenzyme A, hydratase/3-hydroxyacyl Coenzyme A dehydrogenase
FADS2	46.452	79.986	-1.722	-0.784	1	no	fatty acid desaturase 2
FABP3	144.227	177.271	-1.229	-0.298	0.825	no	fatty acid binding protein 3, muscle and heart
FABP4	10.087	7.93	1.272	0.347	0.881	no	fatty acid binding protein 4, adipocyte
FABP5	19.868	30.324	-1.526	-0.61	0.463	no	fatty acid binding protein 5, epidermal
FABP12	0.068	0.102	-1.498	-0.583	0.915	no	fatty acid binding protein 12
GK	45.736	57.124	-1.249	-0.321	0.754	no	glycerol kinase
HMGCS2	31.466	40.981	-1.302	-0.381	0.644	no	3-hydroxy-3-methylglutaryl-Coenzyme A synthase 2 (mitochondrial)
ILK	49.767	54.745	-1.1	-0.138	1	no	integrin-linked kinase
LPL	21.334	14.364	1.485	0.571	0.479	no	lipoprotein lipase
ME1	19.297	35.716	-1.851	-0.888	0.068	no	malic enzyme 1, NADP(+)-dependent, cytosolic
NR1H3	29.189	46.274	-1.585	-0.665	0.273	no	nuclear receptor subfamily 1, group H, member 3
OLR1	8.879	1.792	4.955	2.309	0	yes	oxidized low density lipoprotein (lectin-like) receptor 1
PCK1	854.845	1080.56	-1.264	-0.338	0.919	no	phosphoenolpyruvate carboxykinase 1 (soluble)
PCK2	16.12	19.021	-1.18	-0.239	0.915	no	phosphoenolpyruvate carboxykinase 2 (mitochondrial)
PDPK1	8.181	9.083	-1.11	-0.151	1	no	3-phosphoinositide dependent protein kinase-1
PLTP	23.748	12.343	1.924	0.944	1	no	phospholipid transfer protein
PPARA	7.998	11.793	-1.474	-0.56	0.658	no	peroxisome proliferator activated receptor alpha
PPARD	7.305	13.799	-1.889	-0.918	0.1	no	peroxisome proliferator-activated receptor delta
PPARG	1.1	0.926	1.188	0.249	0.987	no	peroxisome proliferator-activated receptor gamma
RXRA	30.482	43.535	-1.428	-0.514	0.407	no	retinoid X receptor alpha
RXRB	14.013	18.211	-1.3	-0.378	0.7	no	retinoid X receptor beta
RXRG	5.673	8.868	-1.563	-0.645	0.606	no	retinoid X receptor gamma
SCD	30.585	32.248	-1.054	-0.076	1	no	stearoyl-CoA desaturase (delta-9-desaturase)
SCD1	0.353	0.13	2.716	1.441	0.08	no	stearoyl-Coenzyme A desaturase 1
SCD4	1.746	2.586	-1.482	-0.567	0.695	no	stearoyl-coenzyme A desaturase 4
SLC27A1	10.74	13.164	-1.226	-0.294	0.835	no	solute carrier family 27 (fatty acid transporter), member 1
SLC27A2	14.235	19.514	-1.371	-0.455	0.962	no	solute carrier family 27 (fatty acid transporter), member 2
SLC27A4	11.478	13.838	-1.206	-0.27	0.892	no	solute carrier family 27 (fatty acid transporter), member 4
SLC27A5	0.679	0.757	-1.115	-0.158	1	no	solute carrier family 27 (fatty acid transporter), member 5
SORBS1	22.25	27.229	-1.224	-0.291	0.818	no	sorbin and SH3 domain containing 1
